# Supplementary material for: Comparative Transcriptome Analyses of Longissimus thoracis Between Pig Breeds Differing in Muscle Characteristics
Source: Front Genet. 2020 Nov 16;11:526309. doi: 10.3389/fgene.2020.526309 (PMC7717936; doi:10.3389/fgene.2020.526309)
Supplement: Supplementary Table 1 — Summary of sequencing data. [file Table_1.XLSX]

## Sheet: Sheet1
Sample_ID	Total reads	Unique mapped reads	Multiple mapped reads	Unmapped reads
W_0day_rep1(DB01）	131619798	0.7459	0.186073	0.068027
W_90day_rep1(DB31）	139057078	0.709385	0.236121	0.0544932
W_180day_rep1(DB61)	174125908	0.703194	0.221935	0.0748712
W_0day_rep2(DG02)	178972530	0.733433	0.183863	0.0827035
W_90day_rep2(DG32)	134133150	0.727737	0.214812	0.0574513
W_180day_rep3(DG62)	165542866	0.560918	0.180407	0.258675
W_0day_rep3(DY03)	235040700	0.712533	0.197113	0.0903537
W_90day_rep3(DY33)	220457948	0.707329	0.223505	0.0691669
W_180_rep3(DY63）	193717042	0.633019	0.202743	0.164238
M_0day_rep1(MB01）	114207032	0.705519	0.224222	0.0702589
M_90day_rep1(MB31）	116498178	0.681978	0.249232	0.06879
M_180day_rep1(MB61）	142125072	0.701997	0.232749	0.0652536
M_0day_rep2(MG02）	152361170	0.708466	0.218517	0.0730176
M_90day_rep2(MG32）	155940498	0.705444	0.229054	0.0655023
M_180day_rep2(MG62)	136944902	0.715138	0.217818	0.0670435
M_0day_rep3(MY03)	151920970	0.718752	0.21321	0.0680379
M_90day_rep3(MY33)	147834156	0.674616	0.225105	0.100279
M_180day_rep3(MY63)	173588348	0.716012	0.217929	0.0660589
