# Supplementary material for: Comparative Transcriptome Analyses of Longissimus thoracis Between Pig Breeds Differing in Muscle Characteristics
Source: Front Genet. 2020 Nov 16;11:526309. doi: 10.3389/fgene.2020.526309 (PMC7717936; doi:10.3389/fgene.2020.526309)
Supplement: Supplementary Table 2 — Information of DEGs. [file Table_2.XLSX]

## Sheet: DEG 0day
Gene_ID	log2(M/W)	FDR	Type
ENSSSCG00000025783	-1.24994	0.0109667	down
ENSSSCG00000048518	-3.54491	0.000701911	down
ENSSSCG00000035934	1.15468	0.000280827	up
ENSSSCG00000009959	-1.15113	0.0130228	down
ENSSSCG00000020706	-1.16012	5.98474e-05	down
ENSSSCG00000014880	-1.05791	0.0190885	down
ENSSSCG00000008613	-2.55588	0.00016009	down
ENSSSCG00000038370	-1.09909	0.000442001	down
ENSSSCG00000011961	-1.04997	0.000152988	down
ENSSSCG00000017103	-1.10663	0.0101697	down
ENSSSCG00000017914	-1.10185	0.0155645	down
ENSSSCG00000009239	1.74298	0.00845264	up
ENSSSCG00000034570	-3.30524	2.90809e-07	down
ENSSSCG00000033221	-5.78122	0.00137962	down
ENSSSCG00000027124	-2.0632	0.00014501	down
ENSSSCG00000050094	-2.61999	2.07817e-05	down
ENSSSCG00000008058	-1.05877	0.000918534	down
ENSSSCG00000000623	-1.60993	0.00211144	down
ENSSSCG00000031941	-1.17207	0.000406244	down
ENSSSCG00000047943	-1.35983	0.0240258	down
ENSSSCG00000006496	-1.01652	0.00230901	down
ENSSSCG00000035337	6.46478	0.00511945	up
ENSSSCG00000023423	1.42095	0.000143503	up
ENSSSCG00000016444	-1.76911	0.00306302	down
ENSSSCG00000003973	-1.37694	5.0975e-05	down
ENSSSCG00000038779	-1.35477	0.00132734	down
ENSSSCG00000000025	1.6896	0.0138458	up
ENSSSCG00000032783	-5.88329	0.00553408	down
ENSSSCG00000038672	-2.07221	0.00540121	down
ENSSSCG00000000394	-1.05134	9.41982e-05	down
ENSSSCG00000036036	-2.46476	0.000215412	down
ENSSSCG00000012077	-4.32624	5.84314e-09	down
ENSSSCG00000021414	-1.72362	0.00144162	down
ENSSSCG00000034102	-1.9442	0.0125593	down
ENSSSCG00000028802	-1.34264	0.0305924	down
ENSSSCG00000024973	-2.68774	4.82424e-07	down
ENSSSCG00000006121	-1.13683	0.022455	down
ENSSSCG00000008062	-2.14739	0.00657839	down
ENSSSCG00000016335	2.32274	0.000772737	up
ENSSSCG00000051349	-4.87499	0.0420253	down
ENSSSCG00000033453	-2.55632	1.8512e-05	down
ENSSSCG00000017811	5.63164	0.00817365	up
ENSSSCG00000025856	-1.15482	0.00238271	down
ENSSSCG00000007029	-1.31303	0.0340291	down
ENSSSCG00000016991	1.4347	0.00330836	up
ENSSSCG00000042524	-1.76894	0.00657627	down
ENSSSCG00000048088	-2.30551	0.000473132	down
ENSSSCG00000015664	-1.64024	0.000842174	down
ENSSSCG00000051030	-1.00096	0.00021793	down
ENSSSCG00000041467	-4.04148	2.01647e-05	down
ENSSSCG00000005498	1.25801	0.00219777	up
ENSSSCG00000015659	-1.20783	0.000444214	down
ENSSSCG00000005948	-2.77352	0.0031688	down
ENSSSCG00000013113	-1.33578	0.00512155	down
ENSSSCG00000013176	-1.10414	0.000286908	down
ENSSSCG00000006141	1.1666	0.036937	up
ENSSSCG00000000267	-1.2527	0.0401832	down
ENSSSCG00000015340	-1.32976	0.0003705	down
ENSSSCG00000012001	-1.29875	0.000584664	down
ENSSSCG00000037108	5.4477	7.5413e-05	up
ENSSSCG00000010937	2.8566	0.000529902	up
ENSSSCG00000027409	-2.69175	0.00380027	down
ENSSSCG00000013934	-5.82282	0.0301333	down
ENSSSCG00000040847	-2.31493	0.000806995	down
ENSSSCG00000012415	-1.69989	0.0164264	down
ENSSSCG00000007043	1.53977	0.000424578	up
ENSSSCG00000039706	-1.56119	0.0452823	down
ENSSSCG00000033178	-1.74161	0.000850829	down
ENSSSCG00000032116	-1.46373	0.00186394	down
ENSSSCG00000033100	2.47877	0.00287641	up
ENSSSCG00000022447	-1.03059	0.0153291	down
ENSSSCG00000002795	-1.28958	0.00123694	down
ENSSSCG00000044501	-2.63008	0.0055658	down
ENSSSCG00000008522	3.1467	0.00261509	up
ENSSSCG00000010087	-1.72091	0.0335168	down
ENSSSCG00000013637	-1.04944	0.00435656	down
ENSSSCG00000030033	-1.58927	1.62196e-05	down
ENSSSCG00000036033	1.23886	0.000941901	up
ENSSSCG00000003201	-1.83458	0.000511641	down
ENSSSCG00000017249	-2.84237	0.0300893	down
ENSSSCG00000009267	4.73696	0.047857	up
ENSSSCG00000014978	-3.79393	0.0271968	down
ENSSSCG00000023084	-2.28273	0.00823595	down
ENSSSCG00000027030	1.61486	0.0113711	up
ENSSSCG00000025188	-1.21475	0.0373973	down
ENSSSCG00000050998	-1.41035	0.00523583	down
ENSSSCG00000030305	-1.57137	0.0030941	down
ENSSSCG00000015085	1.23681	0.0248176	up
ENSSSCG00000038200	2.12471	0.015848	up
ENSSSCG00000015602	-1.03236	0.000424578	down
ENSSSCG00000030637	-1.01108	0.00101416	down
ENSSSCG00000020906	-2.54054	2.12431e-07	down
ENSSSCG00000027432	-1.23277	4.92354e-05	down
ENSSSCG00000024552	-5.20338	0.0259629	down
ENSSSCG00000002315	1.25539	0.00130272	up
ENSSSCG00000043131	-1.48456	0.0176496	down
ENSSSCG00000006395	-1.23117	0.00132734	down
ENSSSCG00000011798	-1.05081	5.92406e-05	down
ENSSSCG00000001561	-2.05354	0.000709024	down
ENSSSCG00000014315	-3.33351	0.000363928	down
ENSSSCG00000008089	-1.25004	0.00863266	down
ENSSSCG00000048847	-1.847	0.0279113	down
ENSSSCG00000017806	-1.30188	2.69624e-05	down
ENSSSCG00000027725	-1.04619	0.00471387	down
ENSSSCG00000010589	-1.85131	0.00183305	down
ENSSSCG00000000695	-1.01882	0.000161578	down
ENSSSCG00000039327	-1.45449	0.0215375	down
ENSSSCG00000022312	-1.05145	0.0246226	down
ENSSSCG00000036592	-1.00366	0.000701024	down
ENSSSCG00000014950	-1.05634	0.0428312	down
ENSSSCG00000001076	1.74584	3.81823e-05	up
ENSSSCG00000017803	-1.4324	0.000202735	down
ENSSSCG00000032151	-3.16832	0.0242842	down
ENSSSCG00000008664	-1.92897	0.0302144	down
ENSSSCG00000033703	-1.52741	4.77019e-05	down
ENSSSCG00000005959	-1.05866	0.000964338	down
ENSSSCG00000027266	-1.39708	0.0232468	down
ENSSSCG00000008412	1.03396	0.000759458	up
ENSSSCG00000034987	-2.43445	0.0487137	down
ENSSSCG00000005981	3.0001	8.22629e-05	up
ENSSSCG00000008036	-1.29362	0.00699831	down
ENSSSCG00000041731	-1.98969	2.29346e-05	down
ENSSSCG00000017283	1.00307	0.0376095	up
ENSSSCG00000033518	1.69504	0.00261031	up
ENSSSCG00000042442	-5.14607	0.0291992	down
ENSSSCG00000008512	-1.07786	0.000298836	down
ENSSSCG00000011325	1.2144	0.0207204	up
ENSSSCG00000010854	-1.00032	0.000830226	down
ENSSSCG00000012019	-1.60487	0.00498641	down
ENSSSCG00000009904	-1.41566	0.00144162	down
ENSSSCG00000021834	-1.39093	0.00308065	down
ENSSSCG00000010980	-2.72894	0.0154758	down
ENSSSCG00000015730	-1.23812	0.000119054	down
ENSSSCG00000013620	-1.52566	0.0490021	down
ENSSSCG00000035489	-1.32697	0.00158388	down
ENSSSCG00000037878	1.88676	0.0114552	up
ENSSSCG00000049173	1.47846	0.042179	up
ENSSSCG00000015222	-1.15115	0.000144465	down
ENSSSCG00000036067	-1.12277	0.00249551	down
ENSSSCG00000015450	-1.19688	0.000163145	down
ENSSSCG00000008101	-2.43526	0.00480443	down
ENSSSCG00000012111	-1.21197	0.000720924	down
ENSSSCG00000016589	-1.61903	0.00491837	down
ENSSSCG00000016330	-1.10329	0.000440727	down
ENSSSCG00000007914	-1.20075	0.000480319	down
ENSSSCG00000002668	-6.77816	0.000557724	down
ENSSSCG00000026893	-2.22479	0.000965392	down
ENSSSCG00000005379	-2.20976	0.00312925	down
ENSSSCG00000036223	-1.06485	0.033765	down
ENSSSCG00000001488	-1.48421	8.69894e-06	down
ENSSSCG00000007079	-1.46671	0.0462336	down
ENSSSCG00000035847	-1.27967	0.00121905	down
ENSSSCG00000011937	-3.25992	0.0157754	down
ENSSSCG00000029545	-2.10636	0.00175854	down
ENSSSCG00000036741	-5.46558	0.0187951	down
ENSSSCG00000032715	-1.08104	0.0108791	down
ENSSSCG00000022089	1.27876	0.0145705	up
ENSSSCG00000032330	-1.52823	0.0153309	down
ENSSSCG00000048133	-1.02973	0.000638138	down
ENSSSCG00000012619	-1.05716	9.41585e-05	down
ENSSSCG00000004770	4.73696	0.047857	up
ENSSSCG00000000778	-1.50915	0.00726967	down
ENSSSCG00000008899	-1.34103	0.00863266	down
ENSSSCG00000034347	-1.47916	7.53257e-06	down
ENSSSCG00000001550	1.48545	0.000628906	up
ENSSSCG00000041465	1.4072	0.00642089	up
ENSSSCG00000014887	-1.8916	2.34734e-05	down
ENSSSCG00000032692	-1.06703	0.00339439	down
ENSSSCG00000025141	-1.43452	0.00659804	down
ENSSSCG00000016074	1.07832	0.0391684	up
ENSSSCG00000050522	-1.39215	0.0259629	down
ENSSSCG00000035715	-1.36992	0.000550029	down
ENSSSCG00000004843	-5.25585	0.018606	down
ENSSSCG00000020913	-4.82785	0.0494128	down
ENSSSCG00000035430	1.52701	7.53257e-06	up
ENSSSCG00000015135	-1.94716	2.61246e-05	down
ENSSSCG00000034846	1.32945	0.0264363	up
ENSSSCG00000001990	-1.10185	0.0016483	down
ENSSSCG00000022738	-1.91437	0.0221532	down
ENSSSCG00000007526	2.05069	0.0271169	up
ENSSSCG00000012179	-10.3554	1.43503e-10	down
ENSSSCG00000033553	2.2981	0.00161708	up
ENSSSCG00000007146	-1.78399	0.000279728	down
ENSSSCG00000006639	-1.19046	0.0200221	down
ENSSSCG00000034632	-1.18825	0.0137629	down
ENSSSCG00000041080	1.16785	0.0030773	up
ENSSSCG00000040513	-1.10323	0.0333457	down
ENSSSCG00000000133	1.29803	0.00028955	up
ENSSSCG00000023775	-1.16684	4.63042e-05	down
ENSSSCG00000033196	-1.25201	0.000214414	down
ENSSSCG00000041846	3.46634	0.00439037	up
ENSSSCG00000008677	-1.47874	0.00658024	down
ENSSSCG00000007508	-2.88659	1.05338e-07	down
ENSSSCG00000008098	-1.13774	0.000126082	down
ENSSSCG00000008723	-1.0412	0.0278481	down
ENSSSCG00000008106	-1.59435	0.00319809	down
ENSSSCG00000035929	-2.09743	0.00225967	down
ENSSSCG00000008771	-1.92843	0.00789444	down
ENSSSCG00000017690	-1.06768	0.0021147	down
ENSSSCG00000009543	-1.1033	0.0145822	down
ENSSSCG00000042072	-1.7865	0.00505465	down
ENSSSCG00000012376	-1.23708	0.0105987	down
ENSSSCG00000043640	-3.48607	0.000238998	down
ENSSSCG00000042387	-2.26549	0.00863266	down
ENSSSCG00000046843	-2.03063	0.00324499	down
ENSSSCG00000010521	1.00086	0.00353741	up
ENSSSCG00000010728	-2.54682	0.00455469	down
ENSSSCG00000024596	-1.10452	0.00026378	down
ENSSSCG00000012893	-1.27566	0.00775689	down
ENSSSCG00000005344	-1.59315	0.0173613	down
ENSSSCG00000036920	-1.16972	0.000112007	down
ENSSSCG00000026079	-1.4421	0.00306346	down
ENSSSCG00000000728	-1.00879	0.0241718	down
ENSSSCG00000049886	-3.55782	0.00302263	down
ENSSSCG00000004911	-2.46847	0.000240736	down
ENSSSCG00000012627	1.19926	0.0124237	up
ENSSSCG00000004371	-1.31989	0.000702529	down
ENSSSCG00000015844	-1.10829	9.41585e-05	down
ENSSSCG00000017862	1.16283	0.0136242	up
ENSSSCG00000045284	-1.83541	0.00387702	down
ENSSSCG00000047603	-5.83137	0.00755693	down
ENSSSCG00000009334	-1.87411	0.000479881	down
ENSSSCG00000007145	-1.52794	9.05624e-05	down
ENSSSCG00000016092	-1.74556	0.000536585	down
ENSSSCG00000049861	1.14389	0.00849049	up
ENSSSCG00000023531	-3.98205	0.000577099	down
ENSSSCG00000030300	2.01447	0.0155677	up
ENSSSCG00000002383	2.03188	0.00567362	up
ENSSSCG00000004888	-1.51562	0.00271619	down
ENSSSCG00000031352	-2.27799	0.00261197	down
ENSSSCG00000001748	4.02183	0.01357	up
ENSSSCG00000024158	-1.03473	0.00439597	down
ENSSSCG00000041583	1.30866	0.0427971	up
ENSSSCG00000015377	-6.68976	0.000733708	down
ENSSSCG00000008867	-1.32918	0.00466537	down
ENSSSCG00000024881	1.90763	1.7169e-05	up
ENSSSCG00000012623	-1.35278	7.73348e-05	down
ENSSSCG00000031125	-1.12591	0.0006725	down
ENSSSCG00000035299	-1.19259	0.0126927	down
ENSSSCG00000009755	-1.02662	0.00137526	down
ENSSSCG00000011876	-3.23734	1.73012e-08	down
ENSSSCG00000047547	-3.77053	0.00267826	down
ENSSSCG00000001131	-1.33729	0.0102246	down
ENSSSCG00000025097	-1.97955	0.00602003	down
ENSSSCG00000004225	-3.2064	1.38915e-06	down
ENSSSCG00000029709	3.03448	0.00251724	up
ENSSSCG00000036547	-1.30623	0.00732456	down
ENSSSCG00000040701	-1.13935	0.0072645	down
ENSSSCG00000014007	-1.53904	0.00144162	down
ENSSSCG00000035133	-1.10637	0.00010792	down
ENSSSCG00000022017	1.3488	0.00875378	up
ENSSSCG00000044964	-2.71104	0.00160324	down
ENSSSCG00000039392	-2.74567	0.00634741	down
ENSSSCG00000036311	1.02148	0.0388969	up
ENSSSCG00000012571	1.15849	0.0259897	up
ENSSSCG00000046944	3.90155	0.00770483	up
ENSSSCG00000013989	-1.69441	0.033607	down
ENSSSCG00000039799	1.03977	0.0434029	up
ENSSSCG00000045560	-1.75447	0.000668046	down
ENSSSCG00000014627	-1.13754	0.0010384	down
ENSSSCG00000004394	-1.73524	1.29347e-05	down
ENSSSCG00000013049	-1.68469	0.000869491	down
ENSSSCG00000017311	-1.2363	4.15323e-05	down
ENSSSCG00000027860	-1.60072	2.07817e-05	down
ENSSSCG00000014277	-2.83006	2.5339e-07	down
ENSSSCG00000036360	-1.1666	0.0431933	down
ENSSSCG00000034278	-1.54824	5.83102e-06	down
ENSSSCG00000049034	-1.48563	0.00249464	down
ENSSSCG00000040083	-1.54696	0.00403209	down
ENSSSCG00000040905	-1.87244	0.0443808	down
ENSSSCG00000043909	-1.93977	0.001222	down
ENSSSCG00000004542	-1.36996	0.000230284	down
ENSSSCG00000024268	5.81408	0.0347386	up
ENSSSCG00000028282	-1.49839	0.00175305	down
ENSSSCG00000022659	-1.28893	6.64764e-05	down
ENSSSCG00000017236	-1.57828	0.02679	down
ENSSSCG00000004404	-2.1401	0.0177935	down
ENSSSCG00000012530	3.72937	3.46307e-05	up
ENSSSCG00000008538	1.26101	0.0105525	up
ENSSSCG00000010165	-2.88495	0.00218431	down
ENSSSCG00000035668	2.60859	0.00746625	up
ENSSSCG00000005222	2.09309	0.000917977	up
ENSSSCG00000014272	-3.06361	0.00110488	down
ENSSSCG00000023929	-1.34276	6.8794e-06	down
ENSSSCG00000011604	-1.55911	3.75371e-05	down
ENSSSCG00000050362	1.96881	0.00202903	up
ENSSSCG00000031216	1.55777	0.0311978	up
ENSSSCG00000016160	1.1284	0.00468318	up
ENSSSCG00000030518	-4.79391	0.0493691	down
ENSSSCG00000033041	-1.32836	0.00116795	down
ENSSSCG00000010186	-1.39629	0.000584664	down
ENSSSCG00000035669	-1.50785	0.00426771	down
ENSSSCG00000023177	-1.40877	8.69162e-05	down
ENSSSCG00000045337	-1.60452	0.00777823	down
ENSSSCG00000048778	4.08296	0.0109027	up
ENSSSCG00000005438	2.87534	0.00287991	up
ENSSSCG00000000171	-1.32637	0.000724279	down
ENSSSCG00000048278	1.95519	0.00492032	up
ENSSSCG00000033927	6.40139	0.00126821	up
ENSSSCG00000043251	-6.9051	0.000901617	down
ENSSSCG00000007481	-1.29375	0.00038104	down
ENSSSCG00000025777	2.07718	0.00153178	up
ENSSSCG00000010101	-1.73438	0.00146146	down
ENSSSCG00000033941	-1.38811	0.00147811	down
ENSSSCG00000024692	-1.4718	0.000318021	down
ENSSSCG00000007003	-1.68602	0.00157783	down
ENSSSCG00000009720	-4.17309	3.36615e-08	down
ENSSSCG00000040535	1.49131	0.0430121	up
ENSSSCG00000004314	1.88219	0.000440499	up
ENSSSCG00000035991	-1.3607	0.0357868	down
ENSSSCG00000009873	-1.15506	0.0372028	down
ENSSSCG00000032996	-1.34046	0.0157754	down
ENSSSCG00000025593	-1.34741	0.000330986	down
ENSSSCG00000012326	-1.00257	0.0316206	down
ENSSSCG00000004058	-1.02643	0.00218234	down
ENSSSCG00000011000	-1.59439	0.000150222	down
ENSSSCG00000029160	-1.30301	0.0108953	down
ENSSSCG00000001041	-1.45588	7.20872e-05	down
ENSSSCG00000010385	-1.05887	0.00130272	down
ENSSSCG00000011626	-1.53236	0.00497929	down
ENSSSCG00000013105	-1.66656	0.000463551	down
ENSSSCG00000009067	-1.5549	0.010293	down
ENSSSCG00000022846	-1.01867	0.00273124	down
ENSSSCG00000043628	-1.16959	0.0102427	down
ENSSSCG00000037416	-1.00198	0.00082054	down
ENSSSCG00000015507	7.74007	9.0686e-09	up
ENSSSCG00000048901	-1.14369	0.0261359	down
ENSSSCG00000032436	-2.93042	5.65364e-07	down
ENSSSCG00000040636	1.73664	0.0123213	up
ENSSSCG00000000579	-1.05662	8.1866e-05	down
ENSSSCG00000002862	-1.78755	0.00273476	down
ENSSSCG00000005727	5.69338	0.00892943	up
ENSSSCG00000022151	-1.04776	0.020346	down
ENSSSCG00000027746	-1.12946	0.000666794	down
ENSSSCG00000007851	2.1348	0.00091167	up
ENSSSCG00000001651	-1.39762	0.00030196	down
ENSSSCG00000046959	-6.51529	4.86253e-07	down
ENSSSCG00000006556	1.571	0.0139857	up
ENSSSCG00000038191	-1.00767	0.000187559	down
ENSSSCG00000039546	-1.04216	0.0240751	down
ENSSSCG00000017462	1.08251	0.0423791	up
ENSSSCG00000013382	-1.15761	0.0217973	down
ENSSSCG00000045688	-2.17237	0.0127999	down
ENSSSCG00000031346	-1.09104	0.00207162	down
ENSSSCG00000011874	-3.85042	1.70168e-08	down
ENSSSCG00000039413	-1.07802	0.0308665	down
ENSSSCG00000031849	-1.05555	0.0323451	down
ENSSSCG00000031882	-1.01925	0.000588774	down
ENSSSCG00000016835	-1.50376	0.000830226	down
ENSSSCG00000007212	-2.21108	0.0104026	down
ENSSSCG00000031420	-1.13848	0.0140165	down
ENSSSCG00000024672	-1.38971	0.000278946	down
ENSSSCG00000051581	2.80309	0.0106111	up
ENSSSCG00000014833	-1.36386	0.012274	down
ENSSSCG00000001394	-2.15134	8.65719e-05	down
ENSSSCG00000013044	-1.14507	0.00846158	down
ENSSSCG00000040825	-1.07895	0.00113097	down
ENSSSCG00000011076	1.63019	0.00127535	up
ENSSSCG00000031149	-1.14363	0.0125576	down
ENSSSCG00000036094	1.28993	0.0021365	up
ENSSSCG00000042584	-1.24537	0.0474721	down
ENSSSCG00000036465	-1.45811	0.00864667	down
ENSSSCG00000006776	-1.41641	9.06675e-05	down
ENSSSCG00000001773	-1.61506	0.000985637	down
ENSSSCG00000031075	-3.76301	4.15578e-05	down
ENSSSCG00000016402	-2.24799	0.00138075	down
ENSSSCG00000009061	-1.11891	0.00018803	down
ENSSSCG00000033329	1.18215	0.00261287	up
ENSSSCG00000043262	-3.93505	0.000470732	down
ENSSSCG00000030485	-2.79849	0.00625693	down
ENSSSCG00000039468	-1.68442	9.19032e-05	down
ENSSSCG00000008119	-1.73487	0.00224605	down
ENSSSCG00000010077	-3.10829	0.0226925	down
ENSSSCG00000035419	-1.10242	0.0135507	down
ENSSSCG00000012117	-1.00634	0.00105811	down
ENSSSCG00000017682	-1.52324	5.98503e-05	down
ENSSSCG00000037744	-1.16734	0.00844948	down
ENSSSCG00000029949	-1.48826	0.0090881	down
ENSSSCG00000043825	2.47671	0.0412119	up
ENSSSCG00000034265	-1.33329	2.65894e-05	down
ENSSSCG00000005266	1.76135	0.000361428	up
ENSSSCG00000002997	-3.1646	0.00246615	down
ENSSSCG00000027827	-1.0625	0.000295448	down
ENSSSCG00000025791	-1.04823	0.000911713	down
ENSSSCG00000030539	-2.79655	0.00257632	down
ENSSSCG00000037572	-4.10111	3.09679e-06	down
ENSSSCG00000032474	-5.03221	8.50257e-06	down
ENSSSCG00000009901	-1.05487	0.00332586	down
ENSSSCG00000000774	-3.06977	3.23114e-07	down
ENSSSCG00000014900	-1.84889	7.79577e-05	down
ENSSSCG00000004469	-1.02018	0.030163	down
ENSSSCG00000034049	-1.36778	0.00312625	down
ENSSSCG00000004565	-1.40229	0.00434253	down
ENSSSCG00000012347	1.47344	0.0050819	up
ENSSSCG00000010639	1.09267	0.0059724	up
ENSSSCG00000047510	3.8023	0.041712	up
ENSSSCG00000028338	1.51997	0.0015337	up
ENSSSCG00000004907	-1.81136	0.000103239	down
ENSSSCG00000040575	-4.18431	1.97885e-08	down
ENSSSCG00000002001	-1.06522	0.0113529	down
ENSSSCG00000000029	-2.56838	0.00164419	down
ENSSSCG00000017614	-1.83339	1.52895e-06	down
ENSSSCG00000050518	-2.55297	0.0360081	down
ENSSSCG00000015735	-1.27901	0.0183186	down
ENSSSCG00000017754	-2.74358	8.96755e-07	down
ENSSSCG00000008427	-2.187	0.0266161	down
ENSSSCG00000013297	-1.55081	0.000128584	down
ENSSSCG00000010575	-1.26012	0.001243	down
ENSSSCG00000001463	-2.29517	0.000357323	down
ENSSSCG00000042718	-1.0784	0.0234318	down
ENSSSCG00000034494	-1.05711	9.06766e-05	down
ENSSSCG00000014831	-1.31036	3.27827e-05	down
ENSSSCG00000040581	1.16875	0.00402578	up
ENSSSCG00000015231	-1.01829	0.00022259	down
ENSSSCG00000013114	-1.17716	0.0240842	down
ENSSSCG00000030167	-1.07065	0.000150687	down
ENSSSCG00000004322	-1.62979	0.0029906	down
ENSSSCG00000013662	-1.03184	0.00124777	down
ENSSSCG00000051675	-2.47013	0.00659508	down
ENSSSCG00000012572	1.10306	0.0058891	up
ENSSSCG00000028443	-1.46485	0.0206714	down
ENSSSCG00000029323	-1.44385	0.000478113	down
ENSSSCG00000003875	-1.78923	0.000383272	down
ENSSSCG00000010746	-1.18919	0.00611762	down
ENSSSCG00000037066	1.69111	0.0297147	up
ENSSSCG00000024428	-4.79528	0.00229034	down
ENSSSCG00000008553	-1.30312	0.000516243	down
ENSSSCG00000034980	-1.30438	0.0151381	down
ENSSSCG00000030114	2.74424	0.000988114	up
ENSSSCG00000002005	-1.41413	0.00238339	down
ENSSSCG00000010532	-1.13078	0.00247067	down
ENSSSCG00000011298	-2.16231	0.0363786	down
ENSSSCG00000016273	-1.40693	0.000984872	down
ENSSSCG00000040961	-1.09033	0.0402856	down
ENSSSCG00000039854	-1.13806	0.000247191	down
ENSSSCG00000047038	-2.56258	0.000452273	down
ENSSSCG00000014934	-1.33858	0.0001686	down
ENSSSCG00000004053	-1.57334	0.0065974	down
ENSSSCG00000029334	1.7633	0.0411271	up
ENSSSCG00000005688	-1.07472	0.0431287	down
ENSSSCG00000037598	-1.47872	0.00064069	down
ENSSSCG00000038607	-2.52309	0.000148157	down
ENSSSCG00000027434	-1.41453	0.006729	down
ENSSSCG00000048720	-1.26325	0.00885969	down
ENSSSCG00000007061	6.02302	0.00592755	up
ENSSSCG00000029592	-1.33697	0.0260485	down
ENSSSCG00000009572	-1.75753	0.00581573	down
ENSSSCG00000014091	1.91459	0.022486	up
ENSSSCG00000000034	-1.16191	0.000112587	down
ENSSSCG00000038600	-3.1789	4.70805e-05	down
ENSSSCG00000035059	-1.26655	0.00891942	down
ENSSSCG00000008019	-1.49523	7.89538e-06	down
ENSSSCG00000045703	-3.42079	3.76969e-05	down
ENSSSCG00000014375	-1.08288	0.000153347	down
ENSSSCG00000003763	-2.66378	7.22731e-08	down
ENSSSCG00000015894	-1.01016	0.00113839	down
ENSSSCG00000007237	-1.09651	3.40518e-05	down
ENSSSCG00000006612	-1.11068	0.0121779	down
ENSSSCG00000050816	2.40302	0.000708867	up
ENSSSCG00000006810	1.45046	1.98566e-05	up
ENSSSCG00000004075	-1.30719	0.0092395	down
ENSSSCG00000007704	-1.1338	0.00249551	down
ENSSSCG00000036871	-1.7922	0.00231134	down
ENSSSCG00000032877	-1.6126	3.76986e-06	down
ENSSSCG00000031378	-1.10416	0.00172133	down
ENSSSCG00000034853	-4.33385	0.00485182	down
ENSSSCG00000005612	5.26258	0.0165149	up
ENSSSCG00000020754	-1.2171	0.000461436	down
ENSSSCG00000038044	1.45399	8.24663e-05	up
ENSSSCG00000004224	-1.15302	0.000249327	down
ENSSSCG00000025027	-2.0066	6.8794e-06	down
ENSSSCG00000033741	-1.50473	4.99274e-05	down
ENSSSCG00000025618	-2.07298	1.34972e-06	down
ENSSSCG00000003722	-1.86661	0.0430679	down
ENSSSCG00000001912	-1.92105	1.38403e-05	down
ENSSSCG00000017356	1.20668	0.0144944	up
ENSSSCG00000040706	-1.56272	0.0001686	down
ENSSSCG00000012517	-1.22378	0.0237399	down
ENSSSCG00000013772	-1.11514	0.0429163	down
ENSSSCG00000006345	-1.02442	0.00928513	down
ENSSSCG00000010438	-1.04123	0.000254772	down
ENSSSCG00000020915	-1.29804	0.000137554	down
ENSSSCG00000021739	-1.30693	0.000119054	down
ENSSSCG00000047487	-1.60224	0.0192515	down
ENSSSCG00000040931	-1.88428	0.00649094	down
ENSSSCG00000006727	-1.26469	0.000632849	down
ENSSSCG00000010974	1.64669	0.0109725	up
ENSSSCG00000035859	1.25744	0.0197033	up
ENSSSCG00000009112	-1.12397	0.000655444	down
ENSSSCG00000005391	-1.08956	0.00170948	down
ENSSSCG00000004373	-1.15291	0.00346196	down
ENSSSCG00000002516	-1.34606	7.37471e-05	down
ENSSSCG00000049011	-2.49423	0.00101311	down
ENSSSCG00000004659	1.62973	0.0026047	up
ENSSSCG00000020884	-1.70103	0.00403634	down
ENSSSCG00000003318	-1.72367	0.0058891	down
ENSSSCG00000032494	-1.079	0.000498742	down
ENSSSCG00000000681	-1.24957	0.00227292	down
ENSSSCG00000032857	-2.23846	0.00353754	down
ENSSSCG00000012967	-2.26305	0.00642089	down
ENSSSCG00000037697	-1.32743	0.00185125	down
ENSSSCG00000017146	-2.53281	1.6845e-06	down
ENSSSCG00000042147	-1.84635	0.00180055	down
ENSSSCG00000041289	1.40814	0.000152988	up
ENSSSCG00000038990	-1.49209	0.00554196	down
ENSSSCG00000029521	-1.15685	0.00113839	down
ENSSSCG00000032702	-2.07128	0.002689	down
ENSSSCG00000024388	1.7797	1.07938e-05	up
ENSSSCG00000021036	-2.58131	0.00213676	down
ENSSSCG00000010997	-1.51844	0.0271794	down
ENSSSCG00000000073	-5.61515	0.00917642	down
ENSSSCG00000008227	-1.30146	0.000306813	down
ENSSSCG00000015268	2.387	2.31783e-05	up
ENSSSCG00000034364	-1.7906	0.000157921	down
ENSSSCG00000028875	-1.16491	0.042444	down
ENSSSCG00000016627	-1.82704	0.00281653	down
ENSSSCG00000046802	-5.20338	0.0259629	down
ENSSSCG00000006479	-1.3348	0.0495151	down
ENSSSCG00000032637	-1.18157	0.00408345	down
ENSSSCG00000043694	-1.4939	0.0016384	down
ENSSSCG00000015567	-1.0697	0.000461738	down
ENSSSCG00000045777	-1.11095	0.0147652	down
ENSSSCG00000039573	-1.43807	0.0346041	down
ENSSSCG00000031893	-1.21069	0.00056969	down
ENSSSCG00000013784	-1.22414	5.33072e-05	down
ENSSSCG00000007046	-1.11973	0.000125309	down
ENSSSCG00000038903	2.43859	0.00173017	up
ENSSSCG00000012074	-1.1679	0.00577187	down
ENSSSCG00000009468	-1.31988	0.0130729	down
ENSSSCG00000016502	-2.58496	1.84694e-07	down
ENSSSCG00000001764	-1.77043	0.0220779	down
ENSSSCG00000011364	-1.35578	0.0103588	down
ENSSSCG00000025996	1.86978	2.3702e-06	up
ENSSSCG00000031669	-1.19259	0.000949072	down
ENSSSCG00000038287	-1.52419	5.16838e-05	down
ENSSSCG00000048815	-1.49959	0.042179	down
ENSSSCG00000000640	5.33187	0.0243543	up
ENSSSCG00000045442	-6.21859	0.0278644	down
ENSSSCG00000045461	4.51693	6.38003e-05	up
ENSSSCG00000015726	-4.6706	0.000910582	down
ENSSSCG00000038902	-2.739	0.00114721	down
ENSSSCG00000027847	-1.557	0.00475375	down
ENSSSCG00000050436	-1.5579	0.00162783	down
ENSSSCG00000047218	-6.39652	0.0428486	down
ENSSSCG00000007664	-1.1643	0.00127637	down
ENSSSCG00000008842	-2.02983	1.27141e-05	down
ENSSSCG00000047293	-4.42428	2.63417e-05	down
ENSSSCG00000007954	-1.30959	0.00217168	down
ENSSSCG00000028978	-1.01463	0.00157121	down
ENSSSCG00000003329	-1.07736	0.001243	down
ENSSSCG00000022026	-1.98794	0.0109027	down
ENSSSCG00000016210	-1.16301	0.00125157	down
ENSSSCG00000008959	1.56314	0.000464258	up
ENSSSCG00000039034	-1.14958	0.0235134	down
ENSSSCG00000016754	-1.02113	0.0315623	down
ENSSSCG00000027701	-1.27062	0.0059661	down
ENSSSCG00000021515	-1.34245	0.00884089	down
ENSSSCG00000024411	-1.88581	0.000665138	down
ENSSSCG00000026590	-1.101	0.00419423	down
ENSSSCG00000034810	-1.11576	7.10423e-05	down
ENSSSCG00000032959	-1.05175	0.000724382	down
ENSSSCG00000039626	-1.88228	0.00121227	down
ENSSSCG00000025523	-4.6925	0.0134738	down
ENSSSCG00000036787	1.1397	7.54794e-05	up
ENSSSCG00000012960	1.51181	0.00736169	up
ENSSSCG00000014108	-4.7481	0.0439263	down
ENSSSCG00000007671	-1.42141	0.0258606	down
ENSSSCG00000016516	-2.67638	0.0130547	down
ENSSSCG00000012182	1.69961	0.0335002	up
ENSSSCG00000033392	-1.00113	0.0302448	down
ENSSSCG00000009978	-1.17966	0.000107668	down
ENSSSCG00000015742	-2.3077	2.03746e-05	down
ENSSSCG00000015961	-1.1709	0.0175528	down
ENSSSCG00000013195	3.7153	0.0253299	up
ENSSSCG00000016957	-1.51794	0.00907233	down
ENSSSCG00000026564	-1.77778	0.000994363	down
ENSSSCG00000015334	1.115	0.000559132	up
ENSSSCG00000021222	5.57558	0.0108956	up
ENSSSCG00000031398	-2.39567	0.00911426	down
ENSSSCG00000024109	1.63742	0.00109888	up
ENSSSCG00000038650	-1.13718	0.0177849	down
ENSSSCG00000049770	-3.53327	0.025543	down
ENSSSCG00000017273	-1.11306	0.000209681	down
ENSSSCG00000011002	2.65935	0.00147007	up
ENSSSCG00000032429	-1.19435	0.0210931	down
ENSSSCG00000017414	-1.20462	0.000217372	down
ENSSSCG00000045794	-1.72497	0.00834406	down
ENSSSCG00000007708	-1.93444	0.0170767	down
ENSSSCG00000014748	-5.42228	0.0225255	down
ENSSSCG00000006858	-1.51976	0.00799452	down
ENSSSCG00000037514	-1.2587	0.0170937	down
ENSSSCG00000017472	-1.22984	0.000767674	down
ENSSSCG00000006740	-1.75924	0.00021378	down
ENSSSCG00000043967	1.62466	0.00309042	up
ENSSSCG00000040745	-1.54711	0.00462532	down
ENSSSCG00000006620	-2.2733	0.000330228	down
ENSSSCG00000040448	-1.08316	0.0250897	down
ENSSSCG00000037146	-1.14969	0.00124657	down
ENSSSCG00000009425	-1.21679	1.51349e-05	down
ENSSSCG00000001572	1.12006	0.0210341	up
ENSSSCG00000008570	1.62349	0.00268922	up
ENSSSCG00000028741	1.99859	0.0197701	up
ENSSSCG00000016459	-1.28133	0.0429512	down
ENSSSCG00000015631	1.02431	0.000366101	up
ENSSSCG00000013339	-1.91832	0.00134747	down
ENSSSCG00000040323	-2.3085	0.0021147	down
ENSSSCG00000031236	-1.00067	0.00147485	down
ENSSSCG00000015835	1.02685	0.000424578	up
ENSSSCG00000007574	-1.04125	0.0272651	down
ENSSSCG00000008729	-1.45173	0.000188632	down
ENSSSCG00000042702	-1.49314	0.0118198	down
ENSSSCG00000005347	-1.33356	1.27736e-05	down
ENSSSCG00000027046	-11.6852	1.75874e-10	down
ENSSSCG00000002517	-1.06688	0.0047221	down
ENSSSCG00000036589	-1.24437	0.0240258	down
ENSSSCG00000048829	-1.83942	0.00261031	down
ENSSSCG00000008838	1.27819	0.0103775	up
ENSSSCG00000016580	-1.19524	0.0165476	down
ENSSSCG00000021401	-1.88393	0.000740779	down
ENSSSCG00000007383	-1.25791	0.0163328	down
ENSSSCG00000023478	-1.50135	0.0026144	down
ENSSSCG00000006636	-1.09528	0.000250705	down
ENSSSCG00000009396	-1.37741	7.76016e-06	down
ENSSSCG00000012671	-2.07305	0.0105365	down
ENSSSCG00000000859	-1.28887	0.00668378	down
ENSSSCG00000007077	-1.41651	1.25463e-05	down
ENSSSCG00000040999	-5.62132	0.0108067	down
ENSSSCG00000010656	-3.49937	0.000789658	down
ENSSSCG00000015462	-1.45269	7.26797e-05	down
ENSSSCG00000006347	-1.53672	0.00037486	down
ENSSSCG00000039445	2.85873	0.000188287	up
ENSSSCG00000010007	-1.62352	0.00608115	down
ENSSSCG00000035153	-2.48981	1.22664e-05	down
ENSSSCG00000029005	-1.48244	1.54924e-05	down
ENSSSCG00000010071	1.66449	0.000401854	up
ENSSSCG00000038882	-1.01106	9.68385e-05	down
ENSSSCG00000032315	-1.10022	0.0284772	down
ENSSSCG00000016337	-2.59236	0.0303179	down
ENSSSCG00000006132	-1.55173	0.00150509	down
ENSSSCG00000000105	-1.0995	0.000833272	down
ENSSSCG00000040566	1.17688	0.0068242	up
ENSSSCG00000044946	-3.31348	0.000252317	down
ENSSSCG00000016263	-1.2118	2.12591e-05	down
ENSSSCG00000045776	-1.41468	0.000830226	down
ENSSSCG00000004464	-1.17617	0.00368352	down
ENSSSCG00000002749	-1.08174	0.00292792	down
ENSSSCG00000003137	-1.7153	0.000324959	down
ENSSSCG00000002012	-1.37841	0.01503	down
ENSSSCG00000017723	-2.66421	0.000768682	down
ENSSSCG00000013318	-1.20045	0.000638917	down
ENSSSCG00000045500	-3.33315	0.0404077	down
ENSSSCG00000001952	1.29111	0.000588774	up
ENSSSCG00000032279	-3.01644	0.019556	down
ENSSSCG00000009692	-1.10348	0.000215412	down
ENSSSCG00000026852	-4.04128	0.00533408	down
ENSSSCG00000039265	-1.64942	2.47245e-05	down
ENSSSCG00000025561	-1.3983	0.0134444	down
ENSSSCG00000032269	-1.4465	4.13957e-05	down
ENSSSCG00000036515	1.47864	0.0099756	up
ENSSSCG00000014752	-5.02523	0.0321997	down
ENSSSCG00000024793	-1.00617	0.0368699	down
ENSSSCG00000017818	-1.04339	0.0248388	down
ENSSSCG00000033297	-1.15143	6.47408e-05	down
ENSSSCG00000012651	-1.26597	0.0466526	down
ENSSSCG00000010605	-1.14035	0.000222143	down
ENSSSCG00000023873	-1.06307	0.00274066	down
ENSSSCG00000000843	-2.17766	1.81393e-06	down
ENSSSCG00000024622	-1.26629	1.82221e-05	down
ENSSSCG00000029558	-2.21731	0.000289399	down
ENSSSCG00000005380	-1.0605	0.000552186	down
ENSSSCG00000025621	-1.9371	0.0411374	down
ENSSSCG00000043252	-7.80994	9.06675e-05	down
ENSSSCG00000001788	-1.11649	0.0270945	down
ENSSSCG00000046706	-2.32345	0.000588774	down
ENSSSCG00000004644	4.78603	0.00203228	up
ENSSSCG00000003371	-1.28063	0.0101609	down
ENSSSCG00000024285	-1.07604	0.0248587	down
ENSSSCG00000004573	1.10586	0.0331065	up
ENSSSCG00000014316	-1.05133	0.00451478	down
ENSSSCG00000043210	-1.25899	0.0103987	down
ENSSSCG00000011735	-5.23956	0.0188913	down
ENSSSCG00000003701	-1.877	2.01103e-05	down
ENSSSCG00000008978	-5.40241	0.0305924	down
ENSSSCG00000002309	-3.27615	0.00052464	down
ENSSSCG00000003565	-2.25624	0.00626889	down
ENSSSCG00000012147	-1.44888	0.0130792	down
ENSSSCG00000002746	-1.27917	3.74578e-05	down
ENSSSCG00000038036	-1.14046	0.00266246	down
ENSSSCG00000016018	-1.74297	7.05439e-05	down
ENSSSCG00000047064	-2.52363	0.013987	down
ENSSSCG00000025131	-1.23696	0.0105464	down
ENSSSCG00000025253	-11.8975	7.0668e-08	down
ENSSSCG00000043557	3.53256	0.000247074	up
ENSSSCG00000011397	1.39989	0.0066681	up
ENSSSCG00000002639	2.51434	0.021256	up
ENSSSCG00000000894	-1.14534	0.0238368	down
ENSSSCG00000003650	-1.56147	0.00242994	down
ENSSSCG00000033213	-1.05285	7.65148e-05	down
ENSSSCG00000006802	-1.5649	0.00448521	down
ENSSSCG00000009856	-2.56715	7.80063e-07	down
ENSSSCG00000036647	-2.54196	0.00834406	down
ENSSSCG00000023672	-2.75888	5.22827e-05	down
ENSSSCG00000006262	-1.37916	0.0372654	down
ENSSSCG00000000396	-1.07679	0.000413083	down
ENSSSCG00000027119	-1.25114	0.00289314	down
ENSSSCG00000015125	-1.06606	0.0272413	down
ENSSSCG00000032591	-2.08995	0.000405466	down
ENSSSCG00000033526	-1.08786	0.000826104	down
ENSSSCG00000032197	-1.1371	0.032091	down
ENSSSCG00000016831	1.9153	0.000496049	up
ENSSSCG00000011324	2.46716	0.000449618	up
ENSSSCG00000028529	-1.06293	0.0315943	down
ENSSSCG00000009475	-1.51832	0.00608614	down
ENSSSCG00000007528	-1.15624	0.0429178	down
ENSSSCG00000008648	-5.80868	2.81534e-09	down
ENSSSCG00000029186	-2.30724	0.00806735	down
ENSSSCG00000044591	-1.23042	0.0209141	down
ENSSSCG00000044269	2.32875	0.000426661	up
ENSSSCG00000011195	2.20733	2.28823e-05	up
ENSSSCG00000036261	-2.1906	0.0429343	down
ENSSSCG00000003368	-1.54344	0.023668	down
ENSSSCG00000036874	1.25235	0.00541807	up
ENSSSCG00000034266	1.77723	4.21295e-05	up
ENSSSCG00000013081	-3.54163	0.0314451	down
ENSSSCG00000007349	-1.14772	0.000331509	down
ENSSSCG00000015355	-1.32189	0.0102105	down
ENSSSCG00000047117	-5.2783	0.029855	down
ENSSSCG00000001475	-1.35654	8.09684e-05	down
ENSSSCG00000017832	-1.06622	0.00194923	down
ENSSSCG00000027478	-1.491	0.00385693	down
ENSSSCG00000013377	-6.63541	0.000159411	down
ENSSSCG00000024837	-1.86157	0.0122388	down
ENSSSCG00000005211	-1.07827	0.0187455	down
ENSSSCG00000003479	-1.10894	0.00668378	down
ENSSSCG00000011675	-1.26665	0.0084649	down
ENSSSCG00000015293	-1.03067	0.000850829	down
ENSSSCG00000009862	-2.25566	0.00245498	down
ENSSSCG00000016519	-1.72008	0.00222377	down
ENSSSCG00000017285	2.35988	0.000346698	up
ENSSSCG00000014840	-2.42917	0.00171181	down
ENSSSCG00000009322	1.40598	4.92354e-05	up
ENSSSCG00000009053	1.78578	1.29347e-05	up
ENSSSCG00000005440	-1.09884	0.000337081	down
ENSSSCG00000029902	-1.29658	0.00723813	down
ENSSSCG00000011357	-1.40716	2.86858e-05	down
ENSSSCG00000048650	2.55336	0.000152984	up
ENSSSCG00000030492	-2.02418	0.0196196	down
ENSSSCG00000009250	-3.12314	0.00223674	down
ENSSSCG00000007456	-1.27104	0.00266047	down
ENSSSCG00000030278	-1.43514	0.00138771	down
ENSSSCG00000033997	-1.1276	0.0480389	down
ENSSSCG00000011942	-1.21069	4.65664e-05	down
ENSSSCG00000008965	1.6277	0.000336058	up
ENSSSCG00000009622	-1.39042	0.000183238	down
ENSSSCG00000021712	-2.22027	9.87639e-07	down
ENSSSCG00000037710	-1.36841	1.45887e-05	down
ENSSSCG00000002864	-2.33673	0.0091551	down
ENSSSCG00000037509	-14.0354	1.04072e-09	down
ENSSSCG00000023436	-1.40902	0.0283291	down
ENSSSCG00000016261	-1.82303	5.10705e-06	down
ENSSSCG00000027026	-1.19869	0.0265315	down
ENSSSCG00000008496	-2.4753	1.72739e-07	down
ENSSSCG00000011519	-1.42236	7.54794e-05	down
ENSSSCG00000000519	-1.21337	0.000116145	down
ENSSSCG00000013296	-1.69356	0.0253298	down
ENSSSCG00000037142	-1.12869	0.0292986	down
ENSSSCG00000009122	-1.82469	0.00306887	down
ENSSSCG00000006735	-1.49783	0.000346698	down
ENSSSCG00000017994	1.39931	0.00681057	up
ENSSSCG00000010926	-1.48672	0.0102102	down
ENSSSCG00000035617	-1.0693	0.0359432	down
ENSSSCG00000014758	-5.2509	0.0235901	down
ENSSSCG00000002029	1.31158	0.0440781	up
ENSSSCG00000016726	-1.31602	0.00820352	down
ENSSSCG00000029305	-1.10287	0.0231893	down
ENSSSCG00000034259	-1.3549	0.000145031	down
ENSSSCG00000016985	-1.01179	0.00113183	down
ENSSSCG00000020666	-1.31701	5.33072e-05	down
ENSSSCG00000032561	-1.92313	0.000921031	down
ENSSSCG00000032642	-1.12457	8.46769e-05	down
ENSSSCG00000005724	-1.30622	3.81014e-05	down
ENSSSCG00000004822	-1.08313	0.00101888	down
ENSSSCG00000041325	-3.69188	0.0298857	down
ENSSSCG00000032115	-2.55543	2.57707e-06	down
ENSSSCG00000038970	-1.2999	0.00566593	down
ENSSSCG00000035826	1.93874	0.00126687	up
ENSSSCG00000043977	3.45419	0.0204551	up
ENSSSCG00000002753	-1.08802	0.000145868	down
ENSSSCG00000035983	-1.35806	0.0235172	down
ENSSSCG00000050129	-1.17178	0.0227969	down
ENSSSCG00000030177	-1.20388	7.1502e-05	down
ENSSSCG00000016342	-1.6883	0.00427699	down
ENSSSCG00000012665	-3.58367	0.0236147	down
ENSSSCG00000038162	-2.11269	0.000424578	down
ENSSSCG00000029185	1.19588	0.000724279	up
ENSSSCG00000041625	1.33975	0.00646224	up
ENSSSCG00000003288	-1.61182	0.000327494	down
ENSSSCG00000029268	3.38674	1.25282e-06	up
ENSSSCG00000014630	-2.64066	0.00909131	down
ENSSSCG00000014336	1.53801	0.0121554	up
ENSSSCG00000027970	-1.21036	0.0404658	down
ENSSSCG00000031649	-3.95491	0.00696332	down
ENSSSCG00000009331	-1.13559	0.00311763	down
ENSSSCG00000021305	-6.45876	0.00192955	down
ENSSSCG00000043413	-3.90528	2.12669e-05	down
ENSSSCG00000007552	1.02226	0.0189312	up
ENSSSCG00000004961	-1.4594	0.0118198	down
ENSSSCG00000014747	-5.47893	0.012964	down
ENSSSCG00000005638	-1.06756	0.0203371	down
ENSSSCG00000006876	-1.43284	0.00512155	down
ENSSSCG00000038717	-1.04459	0.000709491	down
ENSSSCG00000027629	-1.1257	0.000199823	down
ENSSSCG00000014884	-1.10108	0.000211922	down
ENSSSCG00000027792	-1.05486	0.00021793	down
ENSSSCG00000031311	1.62846	0.00259272	up
ENSSSCG00000036239	1.38207	0.0125742	up
ENSSSCG00000025107	-1.50093	4.79897e-05	down
ENSSSCG00000047932	-3.44491	2.65894e-05	down
ENSSSCG00000039556	-1.70265	0.00188619	down
ENSSSCG00000039875	-2.52345	0.00113097	down
ENSSSCG00000021027	-1.66148	0.0134974	down
ENSSSCG00000015140	-1.77653	0.000264568	down
ENSSSCG00000025796	-1.30209	0.00106191	down
ENSSSCG00000051213	-2.23702	0.00297345	down
ENSSSCG00000027726	-1.68615	0.00190616	down
ENSSSCG00000003414	-1.96979	0.0191708	down
ENSSSCG00000016047	-2.06999	0.0001686	down
ENSSSCG00000022559	-1.02645	0.000327494	down
ENSSSCG00000006754	1.30416	0.000527152	up
ENSSSCG00000027689	-1.29821	0.000782526	down
ENSSSCG00000004466	-1.97026	0.00193441	down
ENSSSCG00000008952	4.60376	0.0155875	up
ENSSSCG00000001401	-1.10267	0.031247	down
ENSSSCG00000023026	-1.56456	2.03746e-05	down
ENSSSCG00000009202	-1.11693	0.0137984	down
ENSSSCG00000028671	-4.89776	1.16959e-05	down
ENSSSCG00000047953	-2.83836	0.00608199	down
ENSSSCG00000032660	-1.00343	0.0240986	down
ENSSSCG00000005946	-3.08237	0.0222399	down
ENSSSCG00000032525	-1.47236	0.00116063	down
ENSSSCG00000008745	-1.69297	1.14123e-05	down
ENSSSCG00000024136	-1.60949	0.0137515	down
ENSSSCG00000004262	-1.22392	3.40518e-05	down
ENSSSCG00000038308	-1.15681	0.000328441	down
ENSSSCG00000048125	-2.86265	0.0449144	down
ENSSSCG00000012467	1.09507	0.0248587	up
ENSSSCG00000007978	1.15435	0.00388525	up
ENSSSCG00000027348	-1.02328	0.00124777	down
ENSSSCG00000011078	-3.63311	0.00872039	down
ENSSSCG00000045642	-3.73661	0.000108086	down
ENSSSCG00000000696	-1.42622	0.000253139	down
ENSSSCG00000009883	-4.26754	0.00608175	down
ENSSSCG00000026044	1.60201	4.17057e-05	up
ENSSSCG00000024725	-1.77391	0.0444449	down
ENSSSCG00000024249	2.90361	0.000406244	up
ENSSSCG00000042910	1.24415	0.00475915	up
ENSSSCG00000034715	-1.22281	0.00163764	down
ENSSSCG00000009848	2.08293	0.000539686	up
ENSSSCG00000011451	1.94057	0.0145023	up
ENSSSCG00000004195	-1.10171	0.0150751	down
ENSSSCG00000033734	-12.2766	8.55228e-08	down
ENSSSCG00000039712	-1.974	0.00280849	down
ENSSSCG00000011721	-1.33585	6.93367e-05	down
ENSSSCG00000009845	1.26158	0.0111017	up
ENSSSCG00000017144	1.19156	0.0235172	up
ENSSSCG00000038420	1.35313	0.00585316	up
ENSSSCG00000013594	-2.91781	7.60328e-05	down
ENSSSCG00000010451	-1.90628	8.96755e-07	down
ENSSSCG00000028126	-1.25437	0.0108767	down
ENSSSCG00000017745	-1.12457	0.000185011	down
ENSSSCG00000021973	-1.05171	0.000133411	down
ENSSSCG00000016527	-1.01609	0.00267826	down
ENSSSCG00000001567	-1.86213	0.0134608	down
ENSSSCG00000027320	-1.52089	0.00570529	down
ENSSSCG00000006023	-1.30799	0.00185573	down
ENSSSCG00000025965	-1.80708	0.000854353	down
ENSSSCG00000049578	-1.86665	0.0130758	down
ENSSSCG00000034654	-1.62276	0.000187559	down
ENSSSCG00000009373	-1.79259	1.28722e-05	down
ENSSSCG00000005463	-1.07871	0.0314861	down
ENSSSCG00000040681	1.19298	0.00789846	up
ENSSSCG00000034506	2.52978	0.00133761	up
ENSSSCG00000046437	-1.84972	0.0368699	down
ENSSSCG00000003384	-1.36574	5.94949e-05	down
ENSSSCG00000009887	-1.13839	0.000378357	down
ENSSSCG00000038151	-1.0159	0.0047221	down
ENSSSCG00000001459	-2.48009	0.0011496	down
ENSSSCG00000016129	-2.27278	0.0284009	down
ENSSSCG00000006811	-1.13657	0.0378601	down
ENSSSCG00000010507	1.23368	0.0189445	up
ENSSSCG00000030088	-1.89705	0.00917756	down
ENSSSCG00000004826	-1.15749	5.33072e-05	down
ENSSSCG00000046184	-1.5018	0.00755057	down
ENSSSCG00000035472	-1.51263	6.23104e-06	down
ENSSSCG00000040340	-6.20292	0.00346196	down
ENSSSCG00000012546	-1.16295	0.000354249	down
ENSSSCG00000003603	-1.35151	0.00236727	down
ENSSSCG00000000062	-1.39229	0.0167543	down
ENSSSCG00000016997	-3.95488	5.93325e-05	down
ENSSSCG00000037588	-2.35652	0.0242045	down
ENSSSCG00000040956	-1.32644	0.00444529	down
ENSSSCG00000013751	-1.68903	2.12846e-05	down
ENSSSCG00000007082	-4.85438	0.00901597	down
ENSSSCG00000000553	-1.10076	0.000657868	down
ENSSSCG00000008497	-1.11081	0.000180945	down
ENSSSCG00000005511	-1.15459	0.0104026	down
ENSSSCG00000005455	-1.23594	6.95357e-05	down
ENSSSCG00000028892	-1.12226	0.0175817	down
ENSSSCG00000027709	-2.53146	6.53151e-06	down
ENSSSCG00000032833	-1.23052	0.00531748	down
ENSSSCG00000013664	-1.60767	0.00297345	down
ENSSSCG00000036398	-1.74671	0.0301333	down
ENSSSCG00000031589	-1.23505	0.0411374	down
ENSSSCG00000022417	-1.08824	0.033872	down
ENSSSCG00000017730	-1.74409	0.0315837	down
ENSSSCG00000012136	-1.2843	0.000415397	down
ENSSSCG00000014083	1.84519	3.247e-05	up
ENSSSCG00000007206	-1.00908	0.000532807	down
ENSSSCG00000023837	-1.23731	0.00159506	down
ENSSSCG00000008394	-1.03407	0.0227689	down
ENSSSCG00000031388	1.29673	2.08571e-05	up
ENSSSCG00000027351	-1.08669	0.0155645	down
ENSSSCG00000000063	-1.14684	0.000966975	down
ENSSSCG00000024604	-1.2371	0.013407	down
ENSSSCG00000007995	-1.00882	0.0045832	down
ENSSSCG00000023984	-1.26159	9.68385e-05	down
ENSSSCG00000009120	-1.35832	0.00276264	down
ENSSSCG00000010822	-1.54526	5.32639e-06	down
ENSSSCG00000007149	-1.58188	0.00367642	down
ENSSSCG00000042226	-4.02623	0.0278739	down
ENSSSCG00000016053	-1.42316	0.000801514	down
ENSSSCG00000016639	1.02879	0.00127467	up
ENSSSCG00000001341	-1.01718	0.000255559	down
ENSSSCG00000044100	1.22961	0.0372032	up
ENSSSCG00000010610	2.75822	0.0192249	up
ENSSSCG00000011578	-1.2377	0.000366729	down
ENSSSCG00000032354	-11.9298	9.5406e-08	down
ENSSSCG00000032942	-1.07487	0.000229264	down
ENSSSCG00000028030	-2.98004	0.0176024	down
ENSSSCG00000001089	-1.1489	0.00723968	down
ENSSSCG00000004401	1.66111	3.46577e-05	up
ENSSSCG00000039332	-1.23992	0.0200734	down
ENSSSCG00000041213	1.82036	0.00280609	up
ENSSSCG00000028784	-1.36096	0.00668378	down
ENSSSCG00000030877	2.35057	0.0284669	up
ENSSSCG00000044345	5.07282	0.0413038	up
ENSSSCG00000031799	-1.90793	0.00129207	down
ENSSSCG00000006205	-1.27184	0.00186394	down
ENSSSCG00000049310	1.09156	0.0229708	up
ENSSSCG00000004966	1.48084	0.0083105	up
ENSSSCG00000020963	-1.58301	0.000109541	down
ENSSSCG00000038037	-1.82849	0.0268641	down
ENSSSCG00000006002	-1.33114	0.0198784	down
ENSSSCG00000013230	-1.87466	0.0392874	down
ENSSSCG00000031875	-1.27143	0.00770311	down
ENSSSCG00000000838	-1.13531	0.0130758	down
ENSSSCG00000030706	-2.28616	0.00229034	down
ENSSSCG00000004223	-1.04571	0.0435249	down
ENSSSCG00000014248	-1.1512	0.000222143	down
ENSSSCG00000028674	2.63766	0.000970778	up
ENSSSCG00000007170	-1.76802	0.00749727	down
ENSSSCG00000030108	-2.07874	2.14011e-06	down
ENSSSCG00000031212	-1.54259	1.47423e-05	down
ENSSSCG00000015579	-1.87096	0.0062476	down
ENSSSCG00000015545	1.77338	3.40518e-05	up
ENSSSCG00000049515	-1.01624	0.0253263	down
ENSSSCG00000023395	1.55657	0.00292792	up
ENSSSCG00000006588	-1.41919	0.0490566	down
ENSSSCG00000005938	-3.939	0.0488957	down
ENSSSCG00000021384	-1.34223	0.00638978	down
ENSSSCG00000050097	1.6466	0.00780741	up
ENSSSCG00000030996	-1.04511	0.000276193	down
ENSSSCG00000036402	-1.06053	0.0126619	down
ENSSSCG00000005235	-1.10723	0.000910582	down
ENSSSCG00000000839	-1.03193	8.09684e-05	down
ENSSSCG00000006932	-2.29926	3.24829e-06	down
ENSSSCG00000036542	-1.73875	0.00291105	down
ENSSSCG00000007232	-1.44294	0.00463683	down
ENSSSCG00000005680	-1.56338	0.0213363	down
ENSSSCG00000048332	-2.36365	0.00119625	down
ENSSSCG00000005465	-1.09932	0.0278954	down
ENSSSCG00000048390	1.78969	0.0193432	up
ENSSSCG00000010084	-1.48568	0.00717501	down
ENSSSCG00000043289	-1.86594	0.00268354	down
ENSSSCG00000034572	-1.5278	0.000269056	down
ENSSSCG00000005383	-1.60746	4.50793e-05	down
ENSSSCG00000011806	3.53518	9.35033e-06	up
ENSSSCG00000010495	-1.49773	5.40421e-05	down
ENSSSCG00000033006	-1.42391	0.00160903	down
ENSSSCG00000002819	-1.35762	0.00512429	down
ENSSSCG00000005707	1.17507	0.0172308	up
ENSSSCG00000011736	-6.54161	0.0114449	down
ENSSSCG00000005636	-1.05251	0.000558583	down
ENSSSCG00000039333	2.11954	9.86973e-06	up
ENSSSCG00000005474	-2.90756	0.00501771	down
ENSSSCG00000011065	-1.26673	0.00828236	down
ENSSSCG00000040317	-1.12942	0.0025255	down
ENSSSCG00000001216	-1.15566	0.0206361	down
ENSSSCG00000034137	-1.1632	0.00048799	down
ENSSSCG00000034542	2.26652	0.0369921	up
ENSSSCG00000050663	3.70526	2.63417e-05	up
ENSSSCG00000012886	-1.20152	0.00133932	down
ENSSSCG00000036445	-1.47772	0.0127554	down
ENSSSCG00000044553	-1.67743	0.000735156	down
ENSSSCG00000006025	-5.49235	0.000556665	down
ENSSSCG00000030386	-1.35043	5.0975e-05	down
ENSSSCG00000048932	-1.67418	0.0124603	down
ENSSSCG00000042809	-1.20993	0.0160992	down
ENSSSCG00000003212	-1.04946	0.0292884	down
ENSSSCG00000033700	-1.08336	0.000333284	down
ENSSSCG00000002470	-1.01074	0.000243223	down
ENSSSCG00000012138	-1.52504	0.00568617	down
ENSSSCG00000013326	-3.69701	3.44443e-06	down
ENSSSCG00000028295	2.05192	0.00094187	up
ENSSSCG00000042427	-1.17637	0.0240258	down
ENSSSCG00000015106	-1.35622	2.41336e-05	down
ENSSSCG00000026592	-1.04221	0.0155645	down
ENSSSCG00000014746	-3.45402	0.045545	down
ENSSSCG00000000199	-1.0328	0.00127436	down
ENSSSCG00000000943	-1.72134	0.0043061	down
ENSSSCG00000032275	-1.17028	4.99277e-05	down
ENSSSCG00000015897	-3.12965	2.76095e-08	down
ENSSSCG00000010452	-3.70474	4.09267e-08	down
ENSSSCG00000034386	1.03975	0.00979166	up
ENSSSCG00000024748	-1.32013	4.15578e-05	down
ENSSSCG00000038186	-1.8121	0.0249754	down
ENSSSCG00000046085	-1.0848	0.000555059	down
ENSSSCG00000017251	-1.15775	0.0282922	down
ENSSSCG00000050121	-2.46259	0.000412564	down
ENSSSCG00000024860	-1.83727	0.00281557	down
ENSSSCG00000036516	-2.13746	0.00441402	down
ENSSSCG00000014047	-2.16099	1.19898e-05	down
ENSSSCG00000004680	-3.01541	0.00433096	down
ENSSSCG00000002366	-1.1294	0.000161578	down
ENSSSCG00000005393	-2.17377	0.00083567	down
ENSSSCG00000005986	-1.06323	0.0217166	down
ENSSSCG00000006495	-1.48486	0.00269621	down
ENSSSCG00000026169	-1.64205	0.000307244	down
ENSSSCG00000008141	1.05543	0.02639	up
ENSSSCG00000013599	-1.1796	0.00753915	down
ENSSSCG00000009046	3.21469	0.00021793	up
ENSSSCG00000050328	2.32762	0.0088185	up
ENSSSCG00000046436	-1.09948	0.00542526	down
ENSSSCG00000045042	-7.03177	0.000524031	down
ENSSSCG00000017168	-1.1985	0.000363928	down
ENSSSCG00000043551	-5.61388	0.0155214	down
ENSSSCG00000014008	-1.60038	0.0333835	down
ENSSSCG00000006187	-1.54677	0.00252484	down
ENSSSCG00000009881	-3.2489	1.89743e-08	down
ENSSSCG00000015234	-1.62416	0.0115619	down
ENSSSCG00000035249	1.7213	2.47028e-05	up
ENSSSCG00000009593	-1.14825	0.01816	down
ENSSSCG00000039685	-2.2773	0.0321218	down
ENSSSCG00000040010	-1.64112	0.0426089	down
ENSSSCG00000036983	-4.30186	0.000428256	down
ENSSSCG00000017673	-1.76482	5.10705e-06	down
ENSSSCG00000001931	-1.2969	0.0152853	down
ENSSSCG00000013316	-3.07957	0.0298288	down
ENSSSCG00000022204	-1.35155	0.000867033	down
ENSSSCG00000007800	-1.34205	0.00945024	down
ENSSSCG00000015801	-2.79163	2.96834e-06	down
ENSSSCG00000004419	-1.23653	9.41982e-05	down
ENSSSCG00000022849	1.01317	0.00581354	up
ENSSSCG00000002901	-1.83016	0.0034311	down
ENSSSCG00000037533	1.18851	0.0343097	up
ENSSSCG00000032691	4.56546	0.000606474	up
ENSSSCG00000013119	-1.17262	0.0126253	down
ENSSSCG00000028172	-1.20541	0.00398364	down
ENSSSCG00000008991	1.09737	0.0029142	up
ENSSSCG00000006214	-1.84662	7.60328e-05	down
ENSSSCG00000050527	-1.83253	0.00660223	down
ENSSSCG00000003351	-1.92755	0.00356221	down
ENSSSCG00000026302	-1.21619	0.0271169	down
ENSSSCG00000046640	-1.46536	0.000119663	down
ENSSSCG00000010966	-2.61675	0.00112174	down
ENSSSCG00000033641	-2.22282	0.00985026	down
ENSSSCG00000026486	1.38645	0.0123044	up
ENSSSCG00000034802	-3.93526	3.66925e-07	down
ENSSSCG00000046071	-2.01122	0.00135421	down
ENSSSCG00000001048	-4.72436	0.0455627	down
ENSSSCG00000022429	-2.21121	0.00276679	down
ENSSSCG00000024867	-3.20224	0.0100002	down
ENSSSCG00000013350	-4.59847	0.000546582	down
ENSSSCG00000045084	-1.01678	0.0383296	down
ENSSSCG00000025992	-1.51725	0.0302645	down
ENSSSCG00000017415	1.25932	0.00180615	up
ENSSSCG00000024437	-1.07632	7.7117e-05	down
ENSSSCG00000004694	-1.23232	0.0028078	down
ENSSSCG00000014780	-2.92731	8.96755e-07	down
ENSSSCG00000014876	-1.48388	0.00612476	down
ENSSSCG00000041367	-3.58293	0.0422827	down
ENSSSCG00000045272	1.16354	0.043452	up
ENSSSCG00000040172	-2.54952	0.00061372	down
ENSSSCG00000048477	-2.46523	0.0109725	down
ENSSSCG00000032722	-2.15264	0.000656114	down
ENSSSCG00000027872	-1.30989	0.0168995	down
ENSSSCG00000010896	-1.68447	0.00789895	down
ENSSSCG00000006087	-2.05013	0.000480319	down
ENSSSCG00000020868	-1.1805	0.000157012	down
ENSSSCG00000006172	-1.63498	0.00242994	down
ENSSSCG00000029070	-1.04165	0.0249792	down
ENSSSCG00000031731	-1.61957	0.0243603	down
ENSSSCG00000005008	-1.0445	0.000239381	down
ENSSSCG00000004390	1.52671	0.000153347	up
ENSSSCG00000038138	-1.23522	0.00719484	down
ENSSSCG00000040648	-4.1427	0.000432463	down
ENSSSCG00000012993	2.0105	0.000964338	up
ENSSSCG00000003895	1.05215	0.00520602	up
ENSSSCG00000012853	-3.24032	1.85218e-05	down
ENSSSCG00000009035	-1.22346	7.05439e-05	down
ENSSSCG00000040815	-2.18604	0.000984872	down
ENSSSCG00000049444	-1.85504	0.0018592	down
ENSSSCG00000028883	-1.22533	0.00464227	down
ENSSSCG00000002709	-3.01061	0.000159411	down
ENSSSCG00000003115	-1.12365	0.0129715	down
ENSSSCG00000001500	-1.40655	8.50257e-06	down
ENSSSCG00000009532	-1.31228	1.51894e-05	down
ENSSSCG00000021408	-1.39061	0.0001449	down
ENSSSCG00000002857	-1.332	0.00124274	down
ENSSSCG00000029249	-1.2715	0.000726878	down
ENSSSCG00000047675	3.07911	0.00311426	up
ENSSSCG00000031159	-1.21049	0.0310249	down
ENSSSCG00000037551	-1.53832	0.0478253	down
ENSSSCG00000049357	-6.76203	0.000647356	down
ENSSSCG00000012855	-1.69349	0.00176951	down
ENSSSCG00000005628	-1.16571	0.00133988	down
ENSSSCG00000025414	2.54453	0.0201808	up
ENSSSCG00000004666	1.24558	7.36433e-05	up
ENSSSCG00000039609	1.2426	0.00249464	up
ENSSSCG00000025943	-1.18578	0.00308519	down
ENSSSCG00000008938	1.48518	0.0118092	up
ENSSSCG00000016489	-1.23246	0.0118565	down
ENSSSCG00000016504	-1.63642	0.00209036	down
ENSSSCG00000017521	2.10297	0.000371524	up
ENSSSCG00000004601	-1.27726	0.00121635	down
ENSSSCG00000012018	-1.20318	0.00214356	down
ENSSSCG00000016780	-1.29107	0.0345441	down
ENSSSCG00000036201	-1.46296	0.00972851	down
ENSSSCG00000001620	-1.05054	0.0268412	down
ENSSSCG00000050967	-2.13707	0.00105165	down
ENSSSCG00000034866	1.67038	0.00409571	up
ENSSSCG00000006610	-1.00956	0.00324231	down
ENSSSCG00000040194	-1.06348	0.012896	down
ENSSSCG00000011465	-1.28581	2.11039e-05	down
ENSSSCG00000004511	-1.23872	0.0143403	down
ENSSSCG00000011700	-1.42267	0.00760035	down
ENSSSCG00000034035	-1.03747	0.000825304	down
ENSSSCG00000021871	-1.22748	0.0012061	down
ENSSSCG00000026719	-1.04816	7.76441e-05	down
ENSSSCG00000034738	-1.7895	0.000120163	down
ENSSSCG00000016716	-1.32693	0.0206361	down
ENSSSCG00000022423	-2.03503	0.00242452	down
ENSSSCG00000010800	-1.0918	0.000481704	down
ENSSSCG00000028995	-1.42299	0.0298312	down
ENSSSCG00000006590	-2.19058	0.00733399	down
ENSSSCG00000002496	-1.5134	0.000307452	down
ENSSSCG00000009661	-2.02246	0.00256176	down
ENSSSCG00000039921	1.53499	0.0135455	up
ENSSSCG00000017208	-1.50919	0.0022856	down
ENSSSCG00000028420	-1.31079	0.0001686	down
ENSSSCG00000025483	-1.29229	0.0141829	down
ENSSSCG00000016385	-1.07474	0.0185563	down
ENSSSCG00000027745	-1.53052	0.0094425	down
ENSSSCG00000024938	1.45726	2.69624e-05	up
ENSSSCG00000027763	-1.04928	0.0124253	down
ENSSSCG00000050713	-1.89238	0.0248886	down
ENSSSCG00000011827	-2.01422	8.50257e-06	down
ENSSSCG00000008898	-2.06118	4.28414e-06	down
ENSSSCG00000001775	-2.87603	0.00585644	down
ENSSSCG00000021383	-4.19068	1.66683e-06	down
ENSSSCG00000017990	1.17301	0.0191165	up
ENSSSCG00000032423	1.48053	0.0105075	up
ENSSSCG00000000869	-1.34226	0.00012407	down
ENSSSCG00000003737	2.16522	0.00111343	up
ENSSSCG00000000837	-1.02531	0.0240258	down
ENSSSCG00000033613	-1.8934	0.000320041	down
ENSSSCG00000040617	-1.01122	0.0168419	down
ENSSSCG00000002898	-1.27606	0.000140714	down
ENSSSCG00000002761	-1.49117	0.0297119	down
ENSSSCG00000025270	-1.03773	0.0220425	down
ENSSSCG00000026983	-1.1505	0.0139312	down
ENSSSCG00000024958	-1.29933	0.011399	down
ENSSSCG00000024784	1.29981	0.000755318	up
ENSSSCG00000008533	-2.44941	0.0357034	down
ENSSSCG00000005076	-1.07714	5.16838e-05	down
ENSSSCG00000039234	-2.50095	0.00619123	down
ENSSSCG00000009077	-1.45722	8.50257e-06	down
ENSSSCG00000031999	-1.14442	0.0101755	down
ENSSSCG00000022187	-1.05682	0.00267826	down
ENSSSCG00000021954	-1.90219	0.0171172	down
ENSSSCG00000034723	-1.25174	0.000985935	down
ENSSSCG00000006471	-1.02823	0.000205511	down
ENSSSCG00000035182	-1.12743	0.0131924	down
ENSSSCG00000005109	-1.2852	0.0266161	down
ENSSSCG00000017788	-1.30834	0.00975087	down
ENSSSCG00000031421	1.17485	0.013628	up
ENSSSCG00000034873	-1.1116	0.0168624	down
ENSSSCG00000030165	1.2426	0.000120621	up
ENSSSCG00000006481	-1.48456	0.000912297	down
ENSSSCG00000045027	-1.36916	0.00152109	down
ENSSSCG00000027178	1.4146	0.0118045	up
ENSSSCG00000015267	3.00237	0.000233303	up
ENSSSCG00000014933	-1.75727	0.0169392	down
ENSSSCG00000032092	-1.02131	0.00050396	down
ENSSSCG00000036693	-1.10993	0.000298432	down
ENSSSCG00000022383	-1.76671	0.0188267	down
ENSSSCG00000005480	-1.62006	3.09714e-05	down
ENSSSCG00000035428	-8.37454	3.82047e-05	down
ENSSSCG00000014233	1.33912	0.0215818	up
ENSSSCG00000014672	-2.72458	3.7001e-05	down
ENSSSCG00000015379	-1.79146	0.000356849	down
ENSSSCG00000042804	1.88608	0.00832315	up
ENSSSCG00000036331	1.4247	0.0124603	up
ENSSSCG00000051229	-5.56533	0.0125576	down
ENSSSCG00000004342	-1.7696	8.96755e-07	down
ENSSSCG00000039419	-2.79749	8.50145e-05	down
ENSSSCG00000022162	-1.35638	0.00116795	down
ENSSSCG00000022225	-1.18975	0.000532807	down
ENSSSCG00000002305	-1.059	0.000619872	down
ENSSSCG00000038956	-1.3441	0.00114988	down
ENSSSCG00000028019	-1.6537	3.29418e-05	down
ENSSSCG00000032411	-1.27899	0.00412686	down
ENSSSCG00000023273	1.2453	0.015972	up
ENSSSCG00000038714	-1.035	0.00014021	down
ENSSSCG00000002348	-1.28622	0.00830972	down
ENSSSCG00000015644	-1.40729	0.0285841	down
ENSSSCG00000022322	1.02169	0.0222279	up
ENSSSCG00000042756	-1.06829	7.10423e-05	down
ENSSSCG00000000883	-3.08752	0.000797126	down
ENSSSCG00000040089	-1.37768	0.00767887	down
ENSSSCG00000000368	-1.21639	0.0108791	down
ENSSSCG00000029571	1.03893	0.000221331	up
ENSSSCG00000007523	-1.29175	0.0133354	down
ENSSSCG00000012133	1.21756	0.00363925	up
ENSSSCG00000007076	-1.12419	0.000346698	down
ENSSSCG00000017142	1.11204	0.000972536	up
ENSSSCG00000032424	-1.14798	0.000982475	down
ENSSSCG00000030801	-3.05331	1.46699e-07	down
ENSSSCG00000004170	-1.98461	0.000324277	down
ENSSSCG00000012315	-2.02693	5.33072e-05	down
ENSSSCG00000001376	-1.00072	0.000103455	down
ENSSSCG00000029275	-1.07088	0.000657868	down
ENSSSCG00000036822	-1.69305	0.00766421	down
ENSSSCG00000015515	-1.3603	0.00353	down
ENSSSCG00000007073	-1.49714	0.0222279	down
ENSSSCG00000043798	-1.36057	0.00877469	down
ENSSSCG00000014761	-3.71475	0.0237694	down
ENSSSCG00000000020	1.43411	0.0301827	up
ENSSSCG00000048968	-2.01951	0.000478206	down
ENSSSCG00000033509	-1.25148	0.010422	down
ENSSSCG00000016215	1.12449	0.000696137	up
ENSSSCG00000012071	-3.71017	0.000788353	down
ENSSSCG00000015543	1.62526	0.0158256	up
ENSSSCG00000043015	-5.59992	9.31158e-05	down
ENSSSCG00000002875	-1.11977	0.000446076	down
ENSSSCG00000016925	-1.40942	0.000498953	down
ENSSSCG00000004750	-1.33939	2.9533e-05	down
ENSSSCG00000012160	1.24786	9.44032e-05	up
ENSSSCG00000015892	-1.12012	0.000350035	down
ENSSSCG00000009595	-1.72765	0.0258696	down
ENSSSCG00000032782	-1.55948	8.65624e-06	down
ENSSSCG00000008919	-1.14838	0.021447	down
ENSSSCG00000012730	-1.48496	0.00841947	down
ENSSSCG00000028363	-1.10372	0.00924775	down
ENSSSCG00000043584	-2.14967	0.00464947	down
ENSSSCG00000033636	-1.05668	0.0342941	down
ENSSSCG00000034524	-1.00933	0.00863266	down
ENSSSCG00000023658	-1.26659	0.00800007	down
ENSSSCG00000002263	-1.24565	0.00125157	down
ENSSSCG00000031251	-1.07134	0.0126483	down
ENSSSCG00000006877	-1.16405	0.00088028	down
ENSSSCG00000002867	-1.02827	0.00416645	down
ENSSSCG00000017109	-2.38308	0.000444396	down
ENSSSCG00000011747	-1.27045	0.0368054	down
ENSSSCG00000023880	-1.13136	0.000248575	down
ENSSSCG00000011914	-1.3404	0.00834721	down
ENSSSCG00000027121	-1.5455	1.16959e-05	down
ENSSSCG00000045119	-2.16372	0.00345063	down
ENSSSCG00000030150	-1.58928	8.87296e-05	down
ENSSSCG00000017908	-1.36977	0.0350368	down
ENSSSCG00000045121	1.64751	0.00173017	up
ENSSSCG00000043374	3.03346	3.75371e-05	up
ENSSSCG00000037070	4.42654	0.000109243	up
ENSSSCG00000016851	-1.20592	5.40421e-05	down
ENSSSCG00000037845	-1.32535	4.60582e-05	down
ENSSSCG00000010386	-1.15031	0.0283426	down
ENSSSCG00000046000	-2.66637	0.00166096	down
ENSSSCG00000009542	-1.1763	0.0160168	down
ENSSSCG00000023328	-2.07681	0.0142286	down
ENSSSCG00000031082	-1.26997	0.00252198	down
ENSSSCG00000000672	-1.50298	0.00477631	down
ENSSSCG00000015747	1.46691	0.00392151	up
ENSSSCG00000000857	-1.76487	0.000177187	down
ENSSSCG00000046080	-3.33651	0.00184335	down
ENSSSCG00000007678	-1.39165	0.0348657	down
ENSSSCG00000005668	-1.58738	0.000279905	down
ENSSSCG00000003926	-1.00503	0.0428312	down
ENSSSCG00000029515	-1.41096	0.0133679	down
ENSSSCG00000003088	-1.96413	0.00213013	down
ENSSSCG00000015662	-2.22576	0.00163617	down
ENSSSCG00000002296	-1.18396	0.000162351	down
ENSSSCG00000010568	-1.8461	0.000250342	down
ENSSSCG00000036645	-1.69918	0.0426115	down
ENSSSCG00000038569	-1.09347	0.00627137	down
ENSSSCG00000002525	-1.02786	0.00260661	down
ENSSSCG00000015712	-1.17224	0.000491817	down
ENSSSCG00000027875	1.32726	0.0175483	up
ENSSSCG00000031860	-1.11784	0.00173741	down
ENSSSCG00000023032	-4.13919	0.00292093	down
ENSSSCG00000000198	-3.14488	0.0290372	down
ENSSSCG00000032408	-1.1126	0.000462296	down
ENSSSCG00000021464	-1.75475	1.27736e-05	down
ENSSSCG00000015544	2.79461	0.00257634	up
ENSSSCG00000007986	-2.40239	0.0302448	down
ENSSSCG00000010514	-1.16825	0.000112007	down
ENSSSCG00000010576	-1.25467	0.00113839	down
ENSSSCG00000032365	-1.61667	0.0142651	down
ENSSSCG00000038275	3.74672	0.0275175	up
ENSSSCG00000007816	-2.05964	0.00389752	down
ENSSSCG00000022396	-1.29341	2.04733e-05	down
ENSSSCG00000036961	1.98008	0.00134815	up
ENSSSCG00000006885	-1.17221	0.000857908	down
ENSSSCG00000041142	-1.39307	0.00168161	down
ENSSSCG00000003455	-1.38092	0.00646565	down
ENSSSCG00000006737	-1.70264	2.12667e-06	down
ENSSSCG00000029675	-1.9769	0.00490672	down
ENSSSCG00000010247	-1.05932	0.00196806	down
ENSSSCG00000015548	1.98646	4.11265e-05	up
ENSSSCG00000039862	-1.76629	0.00353754	down
ENSSSCG00000005267	-1.40613	0.00450454	down
ENSSSCG00000015037	-1.39255	0.00280849	down
ENSSSCG00000026686	-1.6616	2.49401e-06	down
ENSSSCG00000027161	-1.15366	0.0350703	down
ENSSSCG00000001596	-1.4711	0.00327941	down
ENSSSCG00000002456	2.22754	0.00868889	up
ENSSSCG00000005152	1.50104	0.00955961	up
ENSSSCG00000014670	-1.87421	1.22171e-06	down
ENSSSCG00000040146	3.44332	0.00615942	up
ENSSSCG00000032786	-1.95541	0.00165681	down
ENSSSCG00000033919	-1.00155	0.00402465	down
ENSSSCG00000037318	-1.53754	0.0109027	down
ENSSSCG00000017084	1.42847	0.0210912	up
ENSSSCG00000024290	-1.33009	0.00426835	down
ENSSSCG00000050248	-5.62753	0.00982552	down
ENSSSCG00000033116	-1.12701	0.000941901	down
ENSSSCG00000048674	1.00807	0.00343406	up
ENSSSCG00000027070	-1.28329	0.000180945	down
ENSSSCG00000046234	3.04636	0.000777936	up
ENSSSCG00000012841	1.88763	1.67713e-06	up
ENSSSCG00000008006	-1.05486	0.0470903	down
ENSSSCG00000027467	-1.77134	5.89588e-05	down
ENSSSCG00000003573	-1.22863	0.00834449	down
ENSSSCG00000015999	-1.68427	0.000466559	down
ENSSSCG00000016056	-1.03949	0.000310803	down
ENSSSCG00000038877	-3.27164	0.0162108	down
ENSSSCG00000047164	-1.22182	0.00184192	down
ENSSSCG00000009868	-1.14334	0.000432463	down
ENSSSCG00000003617	-1.04483	0.000121614	down
ENSSSCG00000015056	-1.17246	0.00102736	down
ENSSSCG00000050469	-1.32818	0.00646224	down
ENSSSCG00000026602	-1.73027	0.00280849	down
ENSSSCG00000035751	-1.00497	0.000186544	down
ENSSSCG00000033000	1.05974	0.00283306	up
ENSSSCG00000014447	-1.64332	0.00458241	down
ENSSSCG00000005240	-1.15585	0.000740779	down
ENSSSCG00000014076	-2.12816	3.44443e-06	down
ENSSSCG00000003527	-1.10042	0.0347386	down
ENSSSCG00000007872	-1.36994	0.00010792	down
ENSSSCG00000009240	-2.89376	3.79654e-05	down
ENSSSCG00000051680	-1.11854	0.000174524	down
ENSSSCG00000022649	-1.37434	0.00644652	down
ENSSSCG00000035756	-2.10137	0.00514561	down
ENSSSCG00000008550	-1.67151	0.000107595	down
ENSSSCG00000009079	-1.45167	0.0003193	down
ENSSSCG00000007529	1.33708	0.00175728	up
ENSSSCG00000032661	-8.33092	2.90809e-07	down
ENSSSCG00000038584	-1.02025	0.0208993	down
ENSSSCG00000022305	-3.57654	0.000954506	down
ENSSSCG00000000694	-1.81942	0.028217	down
ENSSSCG00000022347	-1.3832	0.000280827	down
ENSSSCG00000000487	-1.99558	7.50746e-06	down
ENSSSCG00000008601	-2.54461	0.0134059	down
ENSSSCG00000034680	-6.48488	0.00320874	down
ENSSSCG00000037039	-1.4151	5.70872e-05	down
ENSSSCG00000046002	-1.28328	0.000401854	down
ENSSSCG00000033037	-1.24164	0.00110567	down
ENSSSCG00000038912	-2.74289	8.55228e-08	down
ENSSSCG00000012644	-1.26249	0.000346674	down
ENSSSCG00000026784	-1.81444	1.36297e-05	down
ENSSSCG00000035675	1.77851	0.000322115	up
ENSSSCG00000027002	-1.75504	0.00439597	down
ENSSSCG00000017066	-1.03759	0.00188413	down
ENSSSCG00000009826	1.13037	0.000123926	up
ENSSSCG00000014823	-2.30082	0.0458636	down
ENSSSCG00000021068	-1.26647	0.010439	down
ENSSSCG00000000800	-1.50517	3.09714e-05	down
ENSSSCG00000023379	-2.33455	9.74113e-07	down
ENSSSCG00000006733	-1.44403	5.71169e-05	down
ENSSSCG00000026472	-1.01792	0.000512968	down
ENSSSCG00000012581	-1.44784	3.75371e-05	down
ENSSSCG00000012724	-1.59597	0.041848	down
ENSSSCG00000024681	1.26386	0.0158572	up
ENSSSCG00000031850	1.58161	0.00467844	up
ENSSSCG00000007805	1.18166	0.0016483	up
ENSSSCG00000015775	-1.2554	0.000484423	down
ENSSSCG00000032557	2.29974	5.0975e-05	up
ENSSSCG00000034837	-5.81207	0.00671704	down
ENSSSCG00000009037	-1.02308	0.000241169	down
ENSSSCG00000039339	-1.60976	0.00470773	down
ENSSSCG00000043286	-1.11515	0.00283559	down
ENSSSCG00000017087	-1.57461	0.00653213	down
ENSSSCG00000033993	-1.87569	0.0101609	down
ENSSSCG00000007554	-2.56808	4.15578e-05	down
ENSSSCG00000003949	-1.64247	0.0379947	down
ENSSSCG00000036776	-1.09243	0.0282582	down
ENSSSCG00000021359	-1.2288	2.16078e-05	down
ENSSSCG00000039071	-1.16601	0.000216562	down
ENSSSCG00000022045	-1.1177	0.0390602	down
ENSSSCG00000037433	-1.96666	0.00174632	down
ENSSSCG00000011965	-1.15402	0.0116607	down
ENSSSCG00000029281	-1.35483	0.00506194	down
ENSSSCG00000004393	-1.01603	0.000230508	down
ENSSSCG00000051117	2.76119	0.000211116	up
ENSSSCG00000005486	-1.74731	0.0280005	down
ENSSSCG00000006940	1.94327	0.000406244	up
ENSSSCG00000036383	-4.02419	8.41441e-06	down
ENSSSCG00000029715	-1.28089	0.00420922	down
ENSSSCG00000010476	-1.45844	0.00630805	down
ENSSSCG00000002708	-1.16019	0.0246488	down
ENSSSCG00000022434	1.20523	0.000175065	up
ENSSSCG00000031322	2.13381	0.0108552	up
ENSSSCG00000006543	-1.76767	1.79354e-06	down
ENSSSCG00000000456	2.38932	7.03757e-06	up
ENSSSCG00000031380	-1.16441	0.0145328	down
ENSSSCG00000003230	-1.13229	0.00546093	down
ENSSSCG00000000528	-1.58746	0.00901574	down
ENSSSCG00000012480	-4.97623	0.0305509	down
ENSSSCG00000040426	-1.19422	0.00112116	down
ENSSSCG00000036417	-2.8926	0.00016033	down
ENSSSCG00000026951	-1.46636	0.000322411	down
ENSSSCG00000024314	-4.29417	0.0339772	down
ENSSSCG00000040329	-1.8074	0.0148334	down
ENSSSCG00000024416	3.38298	3.33004e-06	up
ENSSSCG00000009517	-1.05813	0.0058891	down
ENSSSCG00000042216	-1.5822	0.00926792	down
ENSSSCG00000029783	-2.88732	0.0208071	down
ENSSSCG00000016200	-1.78301	0.00018371	down
ENSSSCG00000025560	-5.16142	0.0284009	down
ENSSSCG00000040768	-1.47638	0.00575403	down
ENSSSCG00000042384	1.7111	0.0146266	up
ENSSSCG00000039488	-1.2032	0.000552411	down
ENSSSCG00000010512	-1.35609	0.0160976	down
ENSSSCG00000010350	-3.64595	0.000100276	down
ENSSSCG00000017299	-1.45819	0.015207	down
ENSSSCG00000027270	-1.41187	1.64329e-05	down
ENSSSCG00000030325	-1.72704	0.000248385	down
ENSSSCG00000013432	-1.2237	0.000240736	down
ENSSSCG00000010209	-1.0718	0.000187991	down
ENSSSCG00000036207	2.69025	2.04733e-05	up
ENSSSCG00000005103	-1.56308	5.60873e-06	down
ENSSSCG00000017137	-1.02233	0.0313459	down
ENSSSCG00000036257	-1.89876	1.75574e-05	down
ENSSSCG00000036480	1.02273	0.00156665	up
ENSSSCG00000007358	-1.34459	0.0108755	down
ENSSSCG00000012600	-2.70056	0.00139407	down
ENSSSCG00000022258	-2.66017	0.0109027	down
ENSSSCG00000017696	-1.1508	0.0169206	down
ENSSSCG00000015660	-1.22162	0.0083105	down
ENSSSCG00000026536	1.03582	0.000171535	up
ENSSSCG00000033355	-1.65745	0.0068922	down
ENSSSCG00000032472	-1.21249	0.000773902	down
ENSSSCG00000007520	-1.05959	0.00963588	down
ENSSSCG00000028623	-1.14874	0.00159558	down
ENSSSCG00000033276	-1.12135	0.0267644	down
ENSSSCG00000017041	1.2872	0.0374736	up
ENSSSCG00000039823	4.45513	0.000152984	up
ENSSSCG00000004332	2.26027	5.94949e-05	up
ENSSSCG00000035521	1.91529	0.000112007	up
ENSSSCG00000022222	-1.18325	9.13093e-05	down
ENSSSCG00000028517	-1.06507	0.000320041	down
ENSSSCG00000025060	-1.06686	0.000259007	down
ENSSSCG00000004902	-1.30494	0.0118724	down
ENSSSCG00000016512	-2.19894	2.12431e-07	down
ENSSSCG00000039539	1.02793	0.000558355	up
ENSSSCG00000009246	-1.21158	4.53225e-05	down
ENSSSCG00000000802	1.90433	0.0373894	up
ENSSSCG00000031855	-1.56681	0.022916	down
ENSSSCG00000038536	-3.02682	0.00075975	down
ENSSSCG00000038963	-1.09979	0.00952226	down
ENSSSCG00000015271	-1.42878	0.000875269	down
ENSSSCG00000031121	-1.05495	4.42797e-05	down
ENSSSCG00000041004	-1.21259	0.00488652	down
ENSSSCG00000008157	-5.02203	0.0302448	down
ENSSSCG00000033311	-1.34084	0.00365477	down
ENSSSCG00000010201	-1.51874	0.00520159	down
ENSSSCG00000016687	1.76544	0.00893486	up
ENSSSCG00000021588	1.76977	0.00179818	up
ENSSSCG00000038013	-2.11047	0.00019807	down
ENSSSCG00000004093	1.53808	0.00844061	up
ENSSSCG00000022009	-1.59713	0.000785158	down
ENSSSCG00000010537	-1.17937	0.00608662	down
ENSSSCG00000035825	-1.24703	0.0274014	down
ENSSSCG00000035634	-1.52753	2.18108e-05	down
ENSSSCG00000011880	-2.25726	0.000471275	down
ENSSSCG00000002004	-1.46898	0.0030403	down
ENSSSCG00000015898	-1.47072	0.00585299	down
ENSSSCG00000031614	1.48882	5.70872e-05	up
ENSSSCG00000022128	1.15679	0.000142895	up
ENSSSCG00000031581	-3.5089	0.0391449	down
ENSSSCG00000004728	1.13472	0.000291949	up
ENSSSCG00000034345	-2.02792	0.00388642	down
ENSSSCG00000044626	-1.11099	0.0182765	down
ENSSSCG00000038556	2.08863	0.00212714	up
ENSSSCG00000024954	-1.30404	0.000240736	down
ENSSSCG00000000849	-1.79842	4.79387e-05	down
ENSSSCG00000007642	2.54994	0.000126503	up
ENSSSCG00000006472	-1.18874	0.0324086	down
ENSSSCG00000010536	-1.43082	0.049719	down
ENSSSCG00000001914	-1.12382	0.0138088	down
ENSSSCG00000039587	2.18053	0.0374863	up
ENSSSCG00000039873	-1.02639	0.00351832	down
ENSSSCG00000002716	-1.26492	0.00264121	down
ENSSSCG00000040678	-2.3321	0.00188133	down
ENSSSCG00000021606	-1.58529	0.00313064	down
ENSSSCG00000031940	-1.40086	2.58467e-05	down
ENSSSCG00000012178	-15.1664	1.32507e-09	down
ENSSSCG00000006423	-1.15386	0.0341265	down
ENSSSCG00000021181	-1.41263	0.00921854	down
ENSSSCG00000001872	-1.44599	0.00634373	down
ENSSSCG00000034767	-1.17761	0.0276506	down
ENSSSCG00000039751	-1.76393	2.03657e-05	down
ENSSSCG00000004521	2.99918	0.0102925	up
ENSSSCG00000033858	-1.62374	0.012964	down
ENSSSCG00000043619	-6.65526	0.00158985	down
ENSSSCG00000028284	-1.3451	0.0447524	down
ENSSSCG00000037575	-1.75687	2.04733e-05	down
ENSSSCG00000007849	-1.83116	0.0185145	down
ENSSSCG00000003508	-2.60898	0.000363928	down
ENSSSCG00000000682	-1.68817	0.0055427	down
ENSSSCG00000010481	1.53897	0.0419662	up
ENSSSCG00000042034	2.65556	0.000186544	up
ENSSSCG00000011049	-1.54979	5.40421e-05	down
ENSSSCG00000038348	-2.30969	6.53151e-06	down
ENSSSCG00000014598	1.15875	0.000973744	up
ENSSSCG00000031272	1.73818	0.0090881	up
ENSSSCG00000017298	-1.12098	0.00370982	down
ENSSSCG00000008072	-1.06432	0.0124694	down
ENSSSCG00000023603	1.1067	0.00755722	up
ENSSSCG00000003140	-1.12848	0.0314504	down
ENSSSCG00000000462	-1.16479	9.67871e-05	down
ENSSSCG00000014565	-2.76944	2.365e-08	down
ENSSSCG00000013551	-2.22888	0.000126662	down
ENSSSCG00000026290	-1.21044	0.00234769	down
ENSSSCG00000016823	-2.77365	0.000941901	down
ENSSSCG00000036649	1.24702	0.0173176	up
ENSSSCG00000025788	-2.65505	1.25282e-06	down
ENSSSCG00000017422	-1.13637	0.0030499	down
ENSSSCG00000028481	1.6916	3.61555e-06	up
ENSSSCG00000009489	-1.10777	0.00345488	down
ENSSSCG00000017835	-1.02625	0.00205647	down
ENSSSCG00000016332	1.11772	0.0237645	up
ENSSSCG00000008557	-1.33502	0.000192697	down
ENSSSCG00000037140	1.28411	0.0273782	up
ENSSSCG00000041209	1.85167	0.0140522	up
ENSSSCG00000002957	-1.20718	0.0164809	down
ENSSSCG00000042801	-1.24449	0.0143571	down
ENSSSCG00000028976	-1.00752	0.0296308	down
ENSSSCG00000035993	-1.88993	0.000960939	down
ENSSSCG00000005953	4.55738	2.69624e-05	up
ENSSSCG00000040205	-1.1877	0.00327758	down
ENSSSCG00000023298	-2.05125	3.40518e-05	down
ENSSSCG00000014012	-1.34402	0.0218977	down
ENSSSCG00000020962	-1.26467	0.000170699	down
ENSSSCG00000011888	-1.07365	0.0226843	down
ENSSSCG00000039360	-1.50297	0.00553408	down
ENSSSCG00000007926	1.30877	0.00446981	up
ENSSSCG00000033692	-1.0974	0.000188208	down
ENSSSCG00000002306	-1.45054	0.000298087	down
ENSSSCG00000004038	-3.2454	0.00910615	down
ENSSSCG00000015903	-1.67169	0.00294145	down
ENSSSCG00000014871	-1.09704	0.0176173	down
ENSSSCG00000043301	1.21907	0.0165589	up
ENSSSCG00000010145	-1.11414	0.000513645	down
ENSSSCG00000000917	-2.86207	0.00398204	down
ENSSSCG00000040795	-6.22352	0.00435654	down
ENSSSCG00000016232	-1.09923	0.000310008	down
ENSSSCG00000017349	-2.06292	0.000804616	down
ENSSSCG00000028277	1.63129	0.00353	up
ENSSSCG00000002670	-1.17284	5.94949e-05	down
ENSSSCG00000031163	2.39817	0.000128329	up
ENSSSCG00000047560	-2.30661	0.0024631	down
ENSSSCG00000005975	-1.207	4.19452e-05	down
ENSSSCG00000032652	-3.85027	1.62196e-05	down
ENSSSCG00000016259	1.03661	0.0240005	up
ENSSSCG00000047518	-3.51201	0.0254299	down
ENSSSCG00000013304	-1.47889	1.64329e-05	down
ENSSSCG00000008434	-1.24699	0.00536451	down
ENSSSCG00000034286	4.85898	0.0354068	up
ENSSSCG00000044870	-1.84527	0.00375041	down
ENSSSCG00000013746	-1.21638	0.000498953	down
ENSSSCG00000039415	-1.3469	0.0358397	down
ENSSSCG00000013658	-1.22845	0.00264372	down
ENSSSCG00000028758	-3.85911	0.00358284	down
ENSSSCG00000044995	2.31465	0.000541817	up
ENSSSCG00000001589	1.31724	0.0335453	up
ENSSSCG00000026943	-1.28125	0.00731522	down
ENSSSCG00000005452	-2.09974	0.00306132	down
ENSSSCG00000041931	-1.11751	0.00882971	down
ENSSSCG00000005601	-1.90427	8.44256e-05	down
ENSSSCG00000002002	-1.88843	0.00149601	down
ENSSSCG00000014314	-3.40103	8.22506e-06	down
ENSSSCG00000032914	-1.29281	6.92933e-05	down
ENSSSCG00000016570	-1.68964	0.00213013	down
ENSSSCG00000009653	-1.85641	0.00390936	down
ENSSSCG00000032551	1.99021	0.000532738	up
ENSSSCG00000022301	1.90665	0.000153347	up
ENSSSCG00000001398	-1.0998	0.000424578	down
ENSSSCG00000021874	-1.15616	0.0251512	down
ENSSSCG00000013865	3.74128	4.52583e-06	up
ENSSSCG00000015476	2.27497	0.00351261	up
ENSSSCG00000038534	-1.11397	0.000478206	down
ENSSSCG00000024001	-1.05886	0.00101888	down
ENSSSCG00000031970	-1.10017	0.0298921	down
ENSSSCG00000030378	-1.42421	9.88456e-05	down
ENSSSCG00000030388	-1.84152	0.032738	down
ENSSSCG00000014843	-5.95817	4.07475e-05	down
ENSSSCG00000009742	2.16913	6.03876e-06	up
ENSSSCG00000010219	1.71642	0.000561137	up
ENSSSCG00000017728	-1.56581	0.00826202	down
ENSSSCG00000004338	2.20541	0.0387134	up
ENSSSCG00000016488	-1.22611	7.73348e-05	down
ENSSSCG00000039522	-2.1551	0.000446076	down
ENSSSCG00000012354	-2.01545	0.00128946	down
ENSSSCG00000014020	-1.10963	0.000278946	down
ENSSSCG00000016057	-1.41139	4.03502e-05	down
ENSSSCG00000017473	-1.75856	0.00395142	down
ENSSSCG00000039095	-1.71144	0.0164127	down
ENSSSCG00000041378	-4.69366	0.000211116	down
ENSSSCG00000001233	-1.23111	0.000387576	down
ENSSSCG00000009477	-1.45842	2.22075e-05	down
ENSSSCG00000004782	-1.03644	0.0337991	down
ENSSSCG00000026427	1.37411	0.00217978	up
ENSSSCG00000004039	-1.21802	0.0183593	down
ENSSSCG00000039677	2.00837	0.041554	up
ENSSSCG00000038457	-1.52042	0.0180141	down
ENSSSCG00000038405	1.38569	0.00622365	up
ENSSSCG00000045989	-1.39206	0.00707384	down
ENSSSCG00000041834	-1.34268	0.000910582	down
ENSSSCG00000016628	-2.14925	0.0118453	down
ENSSSCG00000039258	-1.09006	0.00388525	down
ENSSSCG00000008966	-1.05663	0.000413533	down
ENSSSCG00000027251	-1.1429	0.000148157	down
ENSSSCG00000028638	-1.44832	5.40421e-05	down
ENSSSCG00000011549	-1.07654	0.0179503	down
ENSSSCG00000036956	-1.44321	0.0125605	down
ENSSSCG00000005494	-2.2944	0.000509316	down
ENSSSCG00000034756	-1.72515	1.36297e-05	down
ENSSSCG00000038918	1.06587	0.000264568	up
ENSSSCG00000006857	-4.23807	0.00618801	down
ENSSSCG00000021815	-1.11024	0.015094	down
ENSSSCG00000037237	-1.09501	0.000151053	down
ENSSSCG00000010232	1.33251	0.000198871	up
ENSSSCG00000027091	-3.00912	0.000689437	down
ENSSSCG00000043076	1.20385	0.0286194	up
ENSSSCG00000010100	-1.02865	0.0293584	down
ENSSSCG00000001847	-1.15959	0.0410111	down
ENSSSCG00000050625	-1.25243	0.0197261	down
ENSSSCG00000003134	-1.24975	5.76914e-05	down
ENSSSCG00000002408	-1.01888	0.0220375	down
ENSSSCG00000013349	-1.40486	0.00155538	down
ENSSSCG00000023338	-2.55978	0.0424444	down
ENSSSCG00000026978	2.20247	0.00565987	up
ENSSSCG00000014199	-1.06847	0.000313178	down
ENSSSCG00000015401	-2.55671	0.00369782	down
ENSSSCG00000031741	-1.31825	0.039963	down
ENSSSCG00000020988	-1.78713	0.00197686	down
ENSSSCG00000010544	-1.07885	0.000264568	down
ENSSSCG00000014293	2.38986	0.0296287	up
ENSSSCG00000027628	1.13371	0.00174632	up
ENSSSCG00000010874	-1.10073	5.94949e-05	down
ENSSSCG00000050530	-1.06075	0.0230729	down
ENSSSCG00000005954	-1.23295	0.0369824	down
ENSSSCG00000016620	-1.67428	0.000186544	down
ENSSSCG00000030408	-2.92476	5.76914e-05	down
ENSSSCG00000017562	-1.5909	0.0107649	down
ENSSSCG00000032417	-1.09011	0.0402203	down
ENSSSCG00000013360	1.18017	0.00869865	up
ENSSSCG00000023894	-1.93121	0.00153178	down
ENSSSCG00000037305	-1.31863	0.0001007	down
ENSSSCG00000005594	-1.24644	0.0174742	down
ENSSSCG00000011358	-1.90283	0.000418473	down
ENSSSCG00000001702	-1.47939	0.00536775	down
ENSSSCG00000032503	-4.19109	0.000362402	down
ENSSSCG00000014935	-2.32313	0.0101513	down
ENSSSCG00000044786	-1.25197	0.0100959	down
ENSSSCG00000024633	1.1207	0.0455203	up
ENSSSCG00000037277	-1.27578	5.16838e-05	down
ENSSSCG00000005358	-1.17861	0.00834406	down
ENSSSCG00000012002	1.09354	0.0090294	up
ENSSSCG00000024060	-1.51408	0.0028721	down
ENSSSCG00000010477	-1.88991	0.00295352	down
ENSSSCG00000045512	-1.97059	0.00159849	down
ENSSSCG00000031877	-1.04189	0.0215519	down
ENSSSCG00000009741	-1.00833	0.00130895	down
ENSSSCG00000015398	-1.48258	0.0050844	down
ENSSSCG00000012076	-3.61577	3.09534e-08	down
ENSSSCG00000049430	-1.32929	0.00173741	down
ENSSSCG00000013106	-1.00005	0.0416168	down
ENSSSCG00000038417	-1.05657	0.000812714	down
ENSSSCG00000034765	-1.44568	0.00125157	down
ENSSSCG00000001418	-1.05412	0.000638138	down
ENSSSCG00000004454	-1.36705	0.000561137	down
ENSSSCG00000006069	-1.06329	0.0411718	down
ENSSSCG00000010821	-1.10107	0.000417239	down
ENSSSCG00000018042	-1.67321	0.0180601	down
ENSSSCG00000046753	-1.19225	0.000134021	down
ENSSSCG00000012494	-1.19405	0.000466864	down
ENSSSCG00000039592	-1.77565	0.00152375	down
ENSSSCG00000023090	-1.78626	0.00691921	down
ENSSSCG00000024722	-1.0109	7.73348e-05	down
ENSSSCG00000029438	-2.76768	0.00163398	down
ENSSSCG00000021136	-1.70143	0.0396636	down
ENSSSCG00000016542	-1.49861	0.00214071	down
ENSSSCG00000037970	-1.87437	0.00178927	down
ENSSSCG00000015270	-2.57595	0.0194133	down
ENSSSCG00000029326	-1.61969	0.022798	down
ENSSSCG00000044138	3.57275	2.36041e-05	up
ENSSSCG00000008874	-1.48327	0.000138309	down
ENSSSCG00000028983	-1.13318	0.000700717	down
ENSSSCG00000021319	-1.1397	0.00571254	down
ENSSSCG00000007542	-1.12155	0.0163664	down
ENSSSCG00000038383	-1.67459	6.01955e-05	down
ENSSSCG00000040452	-1.19679	0.00974629	down
ENSSSCG00000026317	-2.03096	0.00697822	down
ENSSSCG00000016671	1.12983	0.0324086	up
ENSSSCG00000029129	-1.45557	0.000910582	down
ENSSSCG00000035037	1.51365	8.92155e-06	up
ENSSSCG00000003080	-3.43728	0.00110832	down
ENSSSCG00000006243	-1.10165	0.0364919	down
ENSSSCG00000005291	-1.73163	1.07938e-05	down
ENSSSCG00000014725	1.72867	0.00238262	up
ENSSSCG00000022948	-1.05487	0.0153027	down
ENSSSCG00000051205	-1.64688	0.00517424	down
ENSSSCG00000032060	-1.04679	0.0027542	down
ENSSSCG00000039598	-1.12452	0.000989956	down
ENSSSCG00000040060	-1.05802	0.000546489	down
ENSSSCG00000039770	-1.22205	0.0274952	down
ENSSSCG00000042699	-5.51849	0.010439	down
ENSSSCG00000006425	-3.19879	0.0296725	down
ENSSSCG00000011518	-1.30556	4.86231e-05	down
ENSSSCG00000032190	-1.63252	0.0164563	down
ENSSSCG00000006048	-1.00775	0.000211116	down
ENSSSCG00000014326	-1.34098	0.00739949	down
ENSSSCG00000023178	-4.54655	1.86095e-05	down
ENSSSCG00000012034	-1.39424	0.00224211	down
ENSSSCG00000035935	-2.29469	0.0238368	down
ENSSSCG00000035565	-1.02163	0.00485354	down
ENSSSCG00000014561	-2.06167	0.00462567	down
ENSSSCG00000029304	-1.90332	0.00153913	down
ENSSSCG00000038323	-2.05244	0.00979166	down
ENSSSCG00000015428	-1.13155	0.000240255	down
ENSSSCG00000017446	2.65761	8.07025e-05	up
ENSSSCG00000007089	-1.23199	8.33142e-05	down
ENSSSCG00000007575	1.65673	0.000128444	up
ENSSSCG00000003931	-2.94764	0.000153347	down
ENSSSCG00000024045	1.77493	7.41925e-05	up
ENSSSCG00000000066	-1.00175	0.000527084	down
ENSSSCG00000038557	-2.06042	0.00182731	down
ENSSSCG00000008560	-2.05691	0.00788331	down
ENSSSCG00000012638	-1.33622	0.00271375	down
ENSSSCG00000027466	-1.11164	0.00100073	down
ENSSSCG00000005199	-1.03044	0.0357889	down
ENSSSCG00000030228	1.18726	0.0278213	up
ENSSSCG00000014379	-2.81652	0.0128228	down
ENSSSCG00000005994	-1.84721	1.07938e-05	down
ENSSSCG00000007198	-1.72885	0.0216925	down
ENSSSCG00000028943	1.60686	5.6367e-06	up
ENSSSCG00000004412	-1.1393	0.00650796	down
ENSSSCG00000002913	-2.39037	0.00565475	down
ENSSSCG00000005221	2.02633	8.87296e-05	up
ENSSSCG00000030677	-1.38057	4.70805e-05	down
ENSSSCG00000026945	1.08484	0.000264568	up
ENSSSCG00000012053	-1.76869	0.00280568	down
ENSSSCG00000027226	-2.93063	0.00165758	down
ENSSSCG00000008294	-1.59927	0.0391266	down
ENSSSCG00000015048	-1.61304	0.00361547	down
ENSSSCG00000016824	-1.16569	0.000584664	down
ENSSSCG00000027660	-2.43529	7.0668e-08	down
ENSSSCG00000011239	-1.38158	0.000307452	down
ENSSSCG00000006078	-1.35095	7.36433e-05	down
ENSSSCG00000035676	-1.22843	8.08038e-05	down
ENSSSCG00000036527	-1.16593	0.000773827	down
ENSSSCG00000007648	-1.03251	0.0299315	down
ENSSSCG00000026842	-2.34869	0.0226061	down
ENSSSCG00000003848	-2.23339	0.00158387	down
ENSSSCG00000016541	-1.30541	1.15993e-05	down
ENSSSCG00000025834	-1.88899	0.000542094	down
ENSSSCG00000032810	-1.19058	0.0228766	down
ENSSSCG00000040687	2.37645	0.0115804	up
ENSSSCG00000010923	-1.39085	0.00551575	down
ENSSSCG00000005710	-3.61514	0.000186544	down
ENSSSCG00000011133	2.2415	0.00201719	up
ENSSSCG00000027378	-1.38608	0.00256325	down
ENSSSCG00000000705	-1.47236	0.00388777	down
ENSSSCG00000016686	1.53625	0.00355196	up
ENSSSCG00000015232	-1.04294	0.000337126	down
ENSSSCG00000020808	-1.12527	0.000552411	down
ENSSSCG00000032241	-3.34321	1.52657e-06	down
ENSSSCG00000009436	-1.2764	0.000186544	down
ENSSSCG00000007439	2.38492	0.00391512	up
ENSSSCG00000011666	-1.58324	0.0111589	down
ENSSSCG00000033691	-1.26971	0.0135992	down
ENSSSCG00000010826	-1.41709	0.000442089	down
ENSSSCG00000025203	-1.52566	9.86973e-06	down
ENSSSCG00000041353	-1.79155	0.00245672	down
ENSSSCG00000008055	-1.03311	0.00627846	down
ENSSSCG00000013147	-1.58719	0.000814176	down
ENSSSCG00000048978	5.41141	0.0215012	up
ENSSSCG00000005908	-1.27434	0.00694573	down
ENSSSCG00000010454	-2.27359	1.98965e-07	down
ENSSSCG00000021375	-1.81338	0.000306813	down
ENSSSCG00000006191	-1.47871	0.0197033	down
ENSSSCG00000032288	-1.62706	4.54365e-05	down
ENSSSCG00000003343	-1.20271	0.000166178	down
ENSSSCG00000043205	-2.42234	0.000532807	down
ENSSSCG00000032769	-3.88775	0.00062844	down
ENSSSCG00000023373	-1.1088	0.00101043	down
ENSSSCG00000049139	-1.42196	0.00429471	down
ENSSSCG00000005286	-1.0065	0.00318732	down
ENSSSCG00000017306	-1.2411	0.00098405	down
ENSSSCG00000022656	-1.00351	0.00223942	down
ENSSSCG00000008647	-2.7969	3.19909e-07	down
ENSSSCG00000032333	1.81416	0.0272933	up
ENSSSCG00000013475	-1.1055	6.95357e-05	down
ENSSSCG00000039218	-2.64796	0.012621	down
ENSSSCG00000003356	-1.7453	0.00160903	down
ENSSSCG00000034146	-1.00829	0.03322	down
ENSSSCG00000017557	1.88802	0.00144555	up
ENSSSCG00000007569	-1.39693	0.0382081	down
ENSSSCG00000029199	-1.14331	0.0261435	down
ENSSSCG00000003811	-1.27201	0.00477102	down
ENSSSCG00000040359	1.57521	0.0465193	up
ENSSSCG00000022891	-2.14671	0.000450312	down
ENSSSCG00000000910	1.46353	7.76016e-06	up
ENSSSCG00000037449	-1.99703	6.02248e-05	down
ENSSSCG00000014037	-5.14311	0.0263316	down
ENSSSCG00000028536	-1.09654	0.0024812	down
ENSSSCG00000035923	-1.1167	5.07235e-05	down
ENSSSCG00000032896	1.37745	0.0257349	up
ENSSSCG00000012049	1.53823	0.00304655	up
ENSSSCG00000037532	-1.07695	0.0122304	down
ENSSSCG00000022011	-1.10126	0.000668046	down
ENSSSCG00000030565	-1.67101	0.00130047	down
ENSSSCG00000026430	-13.2454	1.43503e-10	down
ENSSSCG00000008953	1.75299	0.0247992	up
ENSSSCG00000041512	-2.05985	0.000112551	down
ENSSSCG00000005385	-2.63403	2.24546e-05	down
ENSSSCG00000017072	-1.25233	0.000157921	down
ENSSSCG00000008937	1.46748	0.00352491	up
ENSSSCG00000050495	-4.18273	4.15861e-05	down
ENSSSCG00000015175	-1.2218	0.00414425	down
ENSSSCG00000034388	-1.20276	0.0196838	down
ENSSSCG00000005669	-1.06702	0.00149707	down
ENSSSCG00000038141	-2.09084	0.00442767	down
ENSSSCG00000032320	1.13459	0.000418473	up
ENSSSCG00000036109	-6.04272	9.45337e-05	down
ENSSSCG00000038452	-1.63765	0.000584664	down
ENSSSCG00000050541	-3.07159	0.043907	down
ENSSSCG00000005233	-1.36078	0.000651814	down
ENSSSCG00000003690	-1.70955	0.010766	down
ENSSSCG00000034754	-1.48831	0.0406311	down
ENSSSCG00000012047	-1.48013	0.0460417	down
ENSSSCG00000013589	-1.08472	0.0154758	down
ENSSSCG00000002279	2.32412	0.00212171	up
ENSSSCG00000004646	-2.52034	0.000740779	down
ENSSSCG00000003225	-1.38658	0.0404711	down
ENSSSCG00000040769	2.06082	0.0240258	up
ENSSSCG00000036367	-1.6037	0.00349175	down
ENSSSCG00000049746	-1.24853	0.00962631	down
ENSSSCG00000043232	-2.26202	0.00822521	down
ENSSSCG00000009137	-1.95483	1.33601e-06	down
ENSSSCG00000036669	1.03346	0.0246324	up
ENSSSCG00000000135	-2.60455	0.00608512	down
ENSSSCG00000002723	-1.25638	0.00755693	down
ENSSSCG00000000924	1.03829	0.0477953	up
ENSSSCG00000017980	-2.42435	0.00063122	down
ENSSSCG00000009399	-1.14639	0.000154578	down
ENSSSCG00000005995	-1.05963	0.0329087	down
ENSSSCG00000034976	-1.27367	0.000278946	down
ENSSSCG00000008337	-1.05434	0.000885555	down
ENSSSCG00000021275	-1.57681	1.64329e-05	down
ENSSSCG00000010402	-1.90122	0.0270945	down
ENSSSCG00000030510	-1.13179	0.000507047	down
ENSSSCG00000040321	-3.26676	0.000492941	down
ENSSSCG00000008275	-1.318	9.35033e-06	down
ENSSSCG00000014049	1.66555	0.00109311	up
ENSSSCG00000020837	-1.57409	8.85063e-05	down
ENSSSCG00000027323	-1.02503	0.0001686	down
ENSSSCG00000040095	-1.52609	0.0104026	down
ENSSSCG00000001746	-2.52453	0.0206303	down
ENSSSCG00000036781	-1.32982	0.0272241	down
ENSSSCG00000008070	-1.35957	0.00405332	down
ENSSSCG00000044983	-2.74342	0.00017736	down
ENSSSCG00000047733	3.53616	0.010439	up
ENSSSCG00000043595	-3.0613	0.00425535	down
ENSSSCG00000032244	2.47625	0.0492662	up
ENSSSCG00000008725	-3.02543	0.0224039	down
ENSSSCG00000001751	-1.84548	0.0463569	down
ENSSSCG00000039569	-4.08484	0.00713633	down
ENSSSCG00000042807	-2.56193	0.0122548	down
ENSSSCG00000050847	-2.78685	8.59369e-05	down
ENSSSCG00000002286	-1.30759	0.00917486	down
ENSSSCG00000035223	1.2155	0.000353955	up
ENSSSCG00000010199	-3.05655	2.11398e-07	down
ENSSSCG00000032282	-1.74295	0.00191906	down
ENSSSCG00000008812	-1.08553	0.000180945	down
ENSSSCG00000012153	-1.50451	0.0137515	down
ENSSSCG00000023004	-1.49414	0.0102575	down
ENSSSCG00000007226	-5.27169	0.0283372	down
ENSSSCG00000007022	1.1371	0.00123137	up
ENSSSCG00000001906	-4.20491	2.57569e-06	down
ENSSSCG00000009798	-1.22975	0.00852559	down
ENSSSCG00000011119	1.13872	9.77958e-05	up
ENSSSCG00000022005	-1.13445	0.0136433	down
ENSSSCG00000031136	-1.0091	0.0469399	down
ENSSSCG00000027372	-2.73811	6.19465e-07	down
ENSSSCG00000023078	-1.49033	0.000145868	down
ENSSSCG00000012007	-1.5901	1.40356e-05	down
ENSSSCG00000034313	1.11498	0.0351341	up
ENSSSCG00000022351	-1.32904	9.92366e-06	down
ENSSSCG00000017508	1.96837	0.0267815	up
ENSSSCG00000001762	-1.1405	0.00689748	down
ENSSSCG00000010517	-1.51163	4.50793e-05	down
ENSSSCG00000036702	-1.18054	0.00102647	down
ENSSSCG00000004761	-1.29316	0.00954388	down
ENSSSCG00000026934	-1.07773	0.0257684	down
ENSSSCG00000051510	-5.5362	0.0129057	down
ENSSSCG00000047997	1.8728	0.00522928	up
ENSSSCG00000003105	-1.04023	0.00407206	down
ENSSSCG00000009768	-1.02892	0.000153347	down
ENSSSCG00000011293	-1.61487	0.00490672	down
ENSSSCG00000024363	-1.28521	0.0228143	down
ENSSSCG00000005454	-4.98525	0.029755	down
ENSSSCG00000012845	-2.05482	0.0495391	down
ENSSSCG00000010006	-1.64831	0.00308519	down
ENSSSCG00000004047	-1.01673	0.000599353	down
ENSSSCG00000015395	-2.55649	0.00490277	down
ENSSSCG00000018018	-1.23639	0.0245954	down
ENSSSCG00000007840	-1.34036	7.79577e-05	down
ENSSSCG00000011361	-1.18945	0.000143503	down
ENSSSCG00000017955	-1.06447	0.00237637	down
ENSSSCG00000024329	-1.03614	0.000168457	down
ENSSSCG00000035420	-3.14207	8.55228e-08	down
ENSSSCG00000015453	-1.12139	0.000632062	down
ENSSSCG00000002269	-1.75154	3.66836e-06	down
ENSSSCG00000028977	-1.58448	0.0248697	down
ENSSSCG00000008118	-5.29028	7.20872e-05	down
ENSSSCG00000035297	-2.97455	4.69513e-07	down
ENSSSCG00000000260	-1.53425	0.0196162	down
ENSSSCG00000011461	-1.75411	0.0193605	down
ENSSSCG00000028593	-1.22007	0.00180615	down
ENSSSCG00000031532	-1.03878	0.00450485	down
ENSSSCG00000032849	-2.18414	0.0365083	down
ENSSSCG00000015249	-1.69453	0.00491688	down
ENSSSCG00000014302	1.35337	0.0171444	up
ENSSSCG00000013916	-7.94775	0.0212194	down
ENSSSCG00000027676	-1.08952	0.00114721	down
ENSSSCG00000026453	-1.46679	0.0024555	down
ENSSSCG00000033822	-2.58881	0.00130984	down
ENSSSCG00000003644	1.06745	0.000552411	up
ENSSSCG00000026446	-1.30616	0.000134223	down
ENSSSCG00000004399	1.67209	0.00291334	up
ENSSSCG00000022833	-1.41842	0.0468162	down
ENSSSCG00000005036	1.58054	0.0134834	up
ENSSSCG00000013893	2.13733	8.65719e-05	up
ENSSSCG00000011259	-1.12131	0.0282295	down
ENSSSCG00000009889	-1.02163	0.000261934	down
ENSSSCG00000016802	-2.24814	0.00408606	down
ENSSSCG00000029602	-1.02332	0.000180945	down
ENSSSCG00000048545	-1.17273	0.0181219	down
ENSSSCG00000051054	-1.03814	0.0256083	down
ENSSSCG00000035537	-1.52225	0.0116103	down
ENSSSCG00000041129	-4.97601	9.19032e-05	down
ENSSSCG00000005487	-1.08692	0.0106051	down
ENSSSCG00000000647	-1.85001	0.0044265	down
ENSSSCG00000011398	-1.21033	0.000829786	down
ENSSSCG00000011069	-2.45224	0.0390598	down
ENSSSCG00000002037	-1.36298	0.0265315	down
ENSSSCG00000050368	-1.36093	0.0118453	down
ENSSSCG00000023296	-4.18765	1.81688e-08	down
ENSSSCG00000007942	1.20836	6.06874e-05	up
ENSSSCG00000031897	-1.64996	0.0362298	down
ENSSSCG00000028516	-1.17822	0.000120793	down
ENSSSCG00000042912	-1.47224	0.0374319	down
ENSSSCG00000001780	-1.58483	0.000682974	down
ENSSSCG00000049422	-2.54228	0.00255438	down
ENSSSCG00000022507	-1.26268	2.36041e-05	down
ENSSSCG00000002955	-1.06376	0.0341546	down
ENSSSCG00000010136	-1.35991	9.84069e-05	down
[truncated: 113 more rows]

## Sheet: DEG 90day
Gene_ID	log2(M/W)	FDR	Type
ENSSSCG00000014827	2.19205	0.0152977	up
ENSSSCG00000034570	1.28115	0.0031953	up
ENSSSCG00000020967	1.67189	0.0176396	up
ENSSSCG00000017022	1.15665	0.0150303	up
ENSSSCG00000050094	1.32174	0.00863244	up
ENSSSCG00000039713	1.2933	0.018286	up
ENSSSCG00000047943	2.40623	0.0313703	up
ENSSSCG00000035337	5.933	0.032962	up
ENSSSCG00000020984	1.83106	0.000138267	up
ENSSSCG00000051489	1.38719	0.0467351	up
ENSSSCG00000000025	1.39251	0.0299495	up
ENSSSCG00000040016	1.58024	0.00439993	up
ENSSSCG00000012077	1.48267	0.000503381	up
ENSSSCG00000010554	2.30904	0.0171787	up
ENSSSCG00000009545	1.22352	0.0314976	up
ENSSSCG00000006287	1.5174	0.0423447	up
ENSSSCG00000016585	1.13079	0.0267777	up
ENSSSCG00000016335	1.93368	0.00823599	up
ENSSSCG00000037559	-1.21388	0.000685372	down
ENSSSCG00000042208	1.27093	0.03367	up
ENSSSCG00000038055	1.07057	0.00862303	up
ENSSSCG00000005589	-1.63052	0.00633068	down
ENSSSCG00000038772	1.14132	0.00980946	up
ENSSSCG00000014994	1.31935	0.00317156	up
ENSSSCG00000016991	1.10145	0.0476843	up
ENSSSCG00000042524	-2.15133	0.0164446	down
ENSSSCG00000048088	5.75181	0.000213376	up
ENSSSCG00000006003	2.23163	0.0472089	up
ENSSSCG00000010947	1.24961	0.0294057	up
ENSSSCG00000015595	-1.11034	0.00523595	down
ENSSSCG00000021443	1.53771	0.00121104	up
ENSSSCG00000041467	1.79598	0.009024	up
ENSSSCG00000041008	1.45432	0.00313577	up
ENSSSCG00000002926	1.08907	0.00209978	up
ENSSSCG00000032094	-1.10743	0.0215839	down
ENSSSCG00000042054	-1.85853	0.0164332	down
ENSSSCG00000015340	1.78357	0.000333357	up
ENSSSCG00000035243	-1.35921	0.0453659	down
ENSSSCG00000017429	1.03171	0.0471599	up
ENSSSCG00000024800	4.23847	0.00016398	up
ENSSSCG00000010505	2.74182	0.0179527	up
ENSSSCG00000012001	1.15053	0.0231453	up
ENSSSCG00000027409	-2.62051	0.00325857	down
ENSSSCG00000026742	1.38037	0.0345203	up
ENSSSCG00000047246	5.57071	0.0497429	up
ENSSSCG00000022447	1.32278	0.0223647	up
ENSSSCG00000006230	1.75802	0.0422219	up
ENSSSCG00000040203	1.01414	0.00328446	up
ENSSSCG00000050050	2.76848	0.0172662	up
ENSSSCG00000004889	2.06143	0.0100909	up
ENSSSCG00000017912	1.06836	0.0249578	up
ENSSSCG00000025188	-4.00613	6.07734e-05	down
ENSSSCG00000024059	1.16099	0.00334585	up
ENSSSCG00000015085	1.10829	0.00502737	up
ENSSSCG00000025488	1.88657	0.000134369	up
ENSSSCG00000036556	1.43322	0.000487342	up
ENSSSCG00000015203	1.1292	0.0109701	up
ENSSSCG00000032343	2.61644	0.00376788	up
ENSSSCG00000015541	-1.47696	0.000333357	down
ENSSSCG00000006935	-1.46426	0.0105075	down
ENSSSCG00000009378	2.07082	3.4878e-05	up
ENSSSCG00000008089	1.65379	0.0105075	up
ENSSSCG00000036723	1.10344	0.0200692	up
ENSSSCG00000036247	-2.25034	0.00342293	down
ENSSSCG00000030095	-1.30032	0.000815193	down
ENSSSCG00000000217	1.23568	0.00435259	up
ENSSSCG00000013008	1.83281	0.0182948	up
ENSSSCG00000032151	3.01753	0.0420529	up
ENSSSCG00000008664	2.29847	0.00689719	up
ENSSSCG00000033703	1.10274	0.0169602	up
ENSSSCG00000010486	1.25059	0.00451809	up
ENSSSCG00000005981	-2.09655	0.000358901	down
ENSSSCG00000004092	1.53147	0.0180877	up
ENSSSCG00000037400	-5.02962	0.0247097	down
ENSSSCG00000037929	1.61526	0.00160768	up
ENSSSCG00000013940	1.04045	0.03136	up
ENSSSCG00000003789	1.04353	0.0189642	up
ENSSSCG00000041146	1.43818	0.0178209	up
ENSSSCG00000036553	2.36523	6.29833e-05	up
ENSSSCG00000032923	7.09618	0.0223839	up
ENSSSCG00000039568	1.9134	0.000194942	up
ENSSSCG00000048752	-1.02709	0.00804835	down
ENSSSCG00000025345	1.56525	0.047041	up
ENSSSCG00000036342	1.56681	0.0278132	up
ENSSSCG00000012941	1.71867	0.000362974	up
ENSSSCG00000000363	1.60189	0.02005	up
ENSSSCG00000016589	2.40493	0.00291064	up
ENSSSCG00000015771	1.93085	0.00864076	up
ENSSSCG00000001770	1.15366	0.011527	up
ENSSSCG00000037913	3.21308	0.0180301	up
ENSSSCG00000011322	1.80932	0.0140472	up
ENSSSCG00000015785	1.47654	0.0202118	up
ENSSSCG00000050958	1.64924	0.0240803	up
ENSSSCG00000010245	1.9778	0.00879262	up
ENSSSCG00000032715	1.54344	0.00193034	up
ENSSSCG00000006337	1.33356	0.0221313	up
ENSSSCG00000022089	4.32429	7.92437e-05	up
ENSSSCG00000032330	1.32345	0.0145924	up
ENSSSCG00000002039	1.25464	0.0180132	up
ENSSSCG00000015871	1.75963	0.0146622	up
ENSSSCG00000022739	1.59514	0.0238875	up
ENSSSCG00000023503	1.1057	0.0158356	up
ENSSSCG00000001550	-2.07921	0.0260464	down
ENSSSCG00000048231	-1.18509	0.0464929	down
ENSSSCG00000041465	1.69811	0.0201066	up
ENSSSCG00000015357	1.07946	0.00927599	up
ENSSSCG00000044574	1.78599	9.55601e-05	up
ENSSSCG00000010445	2.19248	0.0385506	up
ENSSSCG00000021220	1.67104	0.0486052	up
ENSSSCG00000022823	1.32012	0.00975935	up
ENSSSCG00000012179	11.325	6.50608e-10	up
ENSSSCG00000007171	1.35395	0.0445492	up
ENSSSCG00000036236	2.15342	0.00773971	up
ENSSSCG00000009670	1.39945	0.04471	up
ENSSSCG00000013839	1.4957	0.03136	up
ENSSSCG00000017694	1.33341	0.00388194	up
ENSSSCG00000015116	1.39532	0.0022146	up
ENSSSCG00000008677	1.72599	0.0120459	up
ENSSSCG00000007508	1.06929	0.00221223	up
ENSSSCG00000017420	1.0608	0.0124256	up
ENSSSCG00000006312	-1.26535	0.000333357	down
ENSSSCG00000009543	1.69045	0.0242603	up
ENSSSCG00000012893	1.74525	0.0049782	up
ENSSSCG00000033550	4.60998	0.000379048	up
ENSSSCG00000000657	1.88387	5.48979e-05	up
ENSSSCG00000039107	1.87708	0.00500653	up
ENSSSCG00000016792	-1.30632	0.00207891	down
ENSSSCG00000026079	-3.45483	0.000120773	down
ENSSSCG00000004911	-5.00481	7.67632e-05	down
ENSSSCG00000005052	1.00047	0.010714	up
ENSSSCG00000033051	2.19478	0.000315366	up
ENSSSCG00000045284	-2.1446	0.00910267	down
ENSSSCG00000027984	1.73315	0.0172662	up
ENSSSCG00000025034	1.11826	0.00216195	up
ENSSSCG00000000890	1.40927	0.00118823	up
ENSSSCG00000013248	1.52242	0.00133698	up
ENSSSCG00000023540	1.78656	0.0126393	up
ENSSSCG00000011215	1.05747	0.00141784	up
ENSSSCG00000015377	3.36567	0.00186724	up
ENSSSCG00000015767	-2.09205	0.00901964	down
ENSSSCG00000051558	2.26885	0.00572412	up
ENSSSCG00000008633	1.31807	0.00039761	up
ENSSSCG00000010340	1.31289	0.00105359	up
ENSSSCG00000014007	1.28137	0.0465641	up
ENSSSCG00000048770	4.13008	0.00196889	up
ENSSSCG00000011216	1.63832	0.0425639	up
ENSSSCG00000022404	1.45398	0.000999077	up
ENSSSCG00000005203	1.47575	0.00602719	up
ENSSSCG00000045560	-3.23607	0.000780985	down
ENSSSCG00000036446	1.57323	0.00255064	up
ENSSSCG00000031365	2.01745	0.0429135	up
ENSSSCG00000004241	1.36438	0.00614891	up
ENSSSCG00000000649	1.37724	0.00262681	up
ENSSSCG00000024145	1.89562	0.0113514	up
ENSSSCG00000036360	1.24509	0.0499698	up
ENSSSCG00000008901	1.03302	0.00438395	up
ENSSSCG00000000683	1.43012	0.0358969	up
ENSSSCG00000015955	1.12767	0.00494942	up
ENSSSCG00000017236	1.85342	0.0269261	up
ENSSSCG00000047344	1.29476	0.0178731	up
ENSSSCG00000012530	-3.42496	0.00576202	down
ENSSSCG00000044013	1.19205	0.00255808	up
ENSSSCG00000017926	1.17088	0.0417811	up
ENSSSCG00000036796	-1.09155	0.0307919	down
ENSSSCG00000012956	1.15476	0.00220758	up
ENSSSCG00000045337	-6.14112	0.000134369	down
ENSSSCG00000021675	1.48418	0.0492638	up
ENSSSCG00000000171	1.11429	0.0163738	up
ENSSSCG00000002814	2.38726	0.0126989	up
ENSSSCG00000025777	-1.05057	0.00282248	down
ENSSSCG00000013849	1.20474	0.00755266	up
ENSSSCG00000011592	1.21261	0.0204528	up
ENSSSCG00000024692	1.30811	0.00688631	up
ENSSSCG00000007003	-3.85143	0.00016726	down
ENSSSCG00000009720	1.40122	0.000305198	up
ENSSSCG00000040535	2.51317	0.00062211	up
ENSSSCG00000009873	1.64648	0.0172662	up
ENSSSCG00000033918	1.45093	0.0422219	up
ENSSSCG00000037900	1.79367	7.42236e-05	up
ENSSSCG00000001552	-6.16956	0.0343035	down
ENSSSCG00000034688	3.10615	0.000120773	up
ENSSSCG00000017609	1.60786	0.049047	up
ENSSSCG00000007851	-1.74175	0.0250977	down
ENSSSCG00000034297	2.02603	0.0011738	up
ENSSSCG00000035355	1.63324	0.000118427	up
ENSSSCG00000039546	1.49408	0.000866136	up
ENSSSCG00000011033	1.38573	0.0101052	up
ENSSSCG00000002294	1.34705	0.0407703	up
ENSSSCG00000031346	1.35053	0.000797727	up
ENSSSCG00000012833	5.36721	0.0010902	up
ENSSSCG00000011874	1.03838	0.00483031	up
ENSSSCG00000039102	5.31955	0.00299249	up
ENSSSCG00000039413	1.70763	0.0384253	up
ENSSSCG00000043379	4.14412	0.00039761	up
ENSSSCG00000003472	1.31723	0.0423633	up
ENSSSCG00000023714	1.26184	0.00412656	up
ENSSSCG00000001394	1.32356	0.0149793	up
ENSSSCG00000011076	-1.2495	0.0103945	down
ENSSSCG00000028355	1.00083	0.0155766	up
ENSSSCG00000016338	-1.192	0.021995	down
ENSSSCG00000001773	1.21332	0.0240124	up
ENSSSCG00000031075	-2.89848	0.00113979	down
ENSSSCG00000033329	1.00336	0.0358527	up
ENSSSCG00000037581	5.84445	0.029341	up
ENSSSCG00000038089	1.50019	0.00698897	up
ENSSSCG00000035419	1.17008	0.000856962	up
ENSSSCG00000029163	1.52627	0.0052715	up
ENSSSCG00000004588	1.95295	0.00863737	up
ENSSSCG00000022868	1.26557	0.00291064	up
ENSSSCG00000037637	1.02491	0.0169062	up
ENSSSCG00000038911	1.12861	0.0118002	up
ENSSSCG00000034746	1.808	0.0326203	up
ENSSSCG00000031856	1.18921	0.020204	up
ENSSSCG00000037572	1.85905	0.00591091	up
ENSSSCG00000014097	1.61889	0.0316413	up
ENSSSCG00000009009	2.35134	0.00614638	up
ENSSSCG00000000774	1.07555	0.0277933	up
ENSSSCG00000035429	1.13272	0.0158241	up
ENSSSCG00000027401	-2.09343	0.0477061	down
ENSSSCG00000012347	1.81837	0.0432083	up
ENSSSCG00000010639	-2.2648	0.000963595	down
ENSSSCG00000007797	1.46072	0.00393285	up
ENSSSCG00000013237	1.17113	0.0251789	up
ENSSSCG00000015735	1.82217	0.0243243	up
ENSSSCG00000017754	1.3999	0.00334585	up
ENSSSCG00000036868	1.54307	0.000948263	up
ENSSSCG00000000601	1.73143	0.0311311	up
ENSSSCG00000044760	1.72055	0.0388383	up
ENSSSCG00000038844	1.48869	0.0290985	up
ENSSSCG00000013114	1.0924	0.0451304	up
ENSSSCG00000004322	1.3826	0.0148021	up
ENSSSCG00000026547	1.948	0.0234723	up
ENSSSCG00000029323	1.30354	0.0107128	up
ENSSSCG00000038869	1.29329	0.0110383	up
ENSSSCG00000013393	1.24739	0.0477637	up
ENSSSCG00000028056	1.15546	0.0126393	up
ENSSSCG00000006266	1.65492	0.0171787	up
ENSSSCG00000025085	2.32471	0.0440698	up
ENSSSCG00000012101	3.16308	0.00623619	up
ENSSSCG00000008710	1.40476	0.0389416	up
ENSSSCG00000037598	1.39661	0.00221223	up
ENSSSCG00000034615	1.67754	0.000179475	up
ENSSSCG00000011309	1.83519	0.00229592	up
ENSSSCG00000024015	1.02816	0.00176799	up
ENSSSCG00000034858	1.19544	0.00381018	up
ENSSSCG00000035059	1.42541	0.0355354	up
ENSSSCG00000033383	1.70026	0.0267519	up
ENSSSCG00000014830	1.79501	0.00623619	up
ENSSSCG00000003763	1.11538	0.00169374	up
ENSSSCG00000009699	1.39382	0.0189642	up
ENSSSCG00000006612	1.05167	0.0200302	up
ENSSSCG00000050816	3.02555	0.00265734	up
ENSSSCG00000006810	-1.9272	0.0187934	down
ENSSSCG00000017421	2.38555	0.00260228	up
ENSSSCG00000031378	1.21921	0.0466271	up
ENSSSCG00000034012	1.05384	0.00229866	up
ENSSSCG00000015342	2.46936	0.00496734	up
ENSSSCG00000034853	-3.58778	0.0356651	down
ENSSSCG00000033363	1.24701	0.0478507	up
ENSSSCG00000015550	1.57058	0.0298729	up
ENSSSCG00000038044	1.53646	0.0362349	up
ENSSSCG00000004105	1.23687	0.000495039	up
ENSSSCG00000025027	1.06423	0.0254645	up
ENSSSCG00000026257	1.32955	0.000612822	up
ENSSSCG00000036007	1.2987	0.0109021	up
ENSSSCG00000016453	1.10952	0.00443952	up
ENSSSCG00000000887	1.8519	0.000467329	up
ENSSSCG00000011292	1.24875	0.0151369	up
ENSSSCG00000016260	1.48017	0.00481708	up
ENSSSCG00000021944	1.12874	0.0066723	up
ENSSSCG00000012517	2.61468	0.00436477	up
ENSSSCG00000048443	1.94176	3.15489e-05	up
ENSSSCG00000013772	2.03307	0.0124256	up
ENSSSCG00000031716	-1.45957	0.000535216	down
ENSSSCG00000040931	1.94145	0.0164446	up
ENSSSCG00000034351	-1.4197	0.0499251	down
ENSSSCG00000001248	4.49618	0.000147098	up
ENSSSCG00000039926	2.97862	0.000179475	up
ENSSSCG00000004369	1.48708	0.0105075	up
ENSSSCG00000032857	4.28202	0.015635	up
ENSSSCG00000007423	1.93916	0.010029	up
ENSSSCG00000041289	1.03329	0.00426046	up
ENSSSCG00000033444	1.61469	0.0326203	up
ENSSSCG00000032702	1.75895	0.0172455	up
ENSSSCG00000000073	-6.28155	0.0124199	down
ENSSSCG00000000035	1.25903	0.00556657	up
ENSSSCG00000031751	1.57248	0.0359809	up
ENSSSCG00000016627	3.65701	0.000274588	up
ENSSSCG00000032193	-1.15594	0.0422219	down
ENSSSCG00000005467	1.26341	0.00215106	up
ENSSSCG00000015567	1.00611	0.0185523	up
ENSSSCG00000039573	2.50705	1.34687e-05	up
ENSSSCG00000010509	1.07262	0.00777687	up
ENSSSCG00000045461	-1.67397	0.0128896	down
ENSSSCG00000007451	1.55799	0.0180877	up
ENSSSCG00000015792	1.14858	0.00125068	up
ENSSSCG00000022784	1.01008	0.00443955	up
ENSSSCG00000015850	1.56671	0.00886348	up
ENSSSCG00000023264	1.23542	0.00436477	up
ENSSSCG00000047293	-4.5016	0.000194942	down
ENSSSCG00000035053	5.93939	0.0238875	up
ENSSSCG00000000293	1.25926	0.00865996	up
ENSSSCG00000039798	2.14537	0.0152011	up
ENSSSCG00000024149	1.51223	0.00272294	up
ENSSSCG00000037272	1.86856	0.0157416	up
ENSSSCG00000041733	1.6051	0.00316191	up
ENSSSCG00000047316	3.8391	0.00387826	up
ENSSSCG00000037452	1.88629	0.0114246	up
ENSSSCG00000006250	1.28636	0.000622682	up
ENSSSCG00000044700	1.15644	0.0213486	up
ENSSSCG00000035421	1.88798	0.0169602	up
ENSSSCG00000015961	2.20259	0.00109313	up
ENSSSCG00000015022	1.83292	0.021198	up
ENSSSCG00000026977	1.54382	0.0288728	up
ENSSSCG00000002829	1.12162	0.0388615	up
ENSSSCG00000026564	-2.06129	0.0114976	down
ENSSSCG00000015334	-1.15785	0.00140793	down
ENSSSCG00000021222	5.79498	0.042905	up
ENSSSCG00000004779	1.07679	0.0164446	up
ENSSSCG00000004518	1.60738	0.0215973	up
ENSSSCG00000011002	1.97783	0.0283554	up
ENSSSCG00000002051	-1.17186	0.000511998	down
ENSSSCG00000032777	1.25065	0.0046805	up
ENSSSCG00000029096	1.51493	0.045858	up
ENSSSCG00000006858	2.93023	0.00282248	up
ENSSSCG00000017472	1.37177	0.00324211	up
ENSSSCG00000031424	1.87061	0.0105075	up
ENSSSCG00000009129	1.32871	0.0182948	up
ENSSSCG00000039398	-5.76712	0.046803	down
ENSSSCG00000008245	1.29171	0.00333135	up
ENSSSCG00000001572	1.08262	0.0208305	up
ENSSSCG00000032909	1.91758	0.0147773	up
ENSSSCG00000031236	1.04496	0.0263807	up
ENSSSCG00000027046	12.3338	4.12046e-10	up
ENSSSCG00000010039	1.79469	0.00215983	up
ENSSSCG00000032978	1.04546	0.0466524	up
ENSSSCG00000003558	1.15067	0.0164332	up
ENSSSCG00000045673	-1.88754	0.000803249	down
ENSSSCG00000039445	-1.3195	0.0364787	down
ENSSSCG00000033623	1.78056	0.00863244	up
ENSSSCG00000029005	1.23343	0.000351952	up
ENSSSCG00000012594	1.64025	0.00830055	up
ENSSSCG00000003377	1.57067	0.0284286	up
ENSSSCG00000036322	1.25171	0.00334585	up
ENSSSCG00000000105	1.19982	0.0107777	up
ENSSSCG00000028981	2.34282	0.000533685	up
ENSSSCG00000032303	3.20193	0.00062211	up
ENSSSCG00000003928	1.93953	0.00648751	up
ENSSSCG00000017723	1.83253	0.00879262	up
ENSSSCG00000016793	1.02127	0.00109939	up
ENSSSCG00000032279	1.9079	0.0189642	up
ENSSSCG00000027183	4.77716	0.000677942	up
ENSSSCG00000039265	1.10686	0.00478148	up
ENSSSCG00000014980	-1.90631	0.010029	down
ENSSSCG00000004670	1.47788	0.045212	up
ENSSSCG00000012196	3.00304	0.00214251	up
ENSSSCG00000035736	1.88378	0.0017381	up
ENSSSCG00000004644	6.86036	0.00160359	up
ENSSSCG00000033608	1.11425	0.0156238	up
ENSSSCG00000003701	1.15646	0.00062211	up
ENSSSCG00000008978	2.14236	0.0260887	up
ENSSSCG00000002309	1.82558	0.0121393	up
ENSSSCG00000013517	2.17016	0.000331317	up
ENSSSCG00000017383	3.54801	0.000351952	up
ENSSSCG00000049891	1.38341	0.0487666	up
ENSSSCG00000015426	1.49504	0.0417811	up
ENSSSCG00000010253	1.11048	0.00260228	up
ENSSSCG00000025253	9.17703	9.48379e-08	up
ENSSSCG00000045641	1.49515	0.0290021	up
ENSSSCG00000017927	1.38588	0.000609044	up
ENSSSCG00000003650	-1.53184	0.023736	down
ENSSSCG00000029596	1.03574	0.0189642	up
ENSSSCG00000034699	2.49567	0.00322137	up
ENSSSCG00000032591	1.99504	0.016018	up
ENSSSCG00000025423	3.24134	0.0158115	up
ENSSSCG00000033526	1.19802	0.00375795	up
ENSSSCG00000014878	2.12931	0.0172436	up
ENSSSCG00000026707	1.04996	0.0172436	up
ENSSSCG00000007528	2.33423	0.0105075	up
ENSSSCG00000007748	1.22322	0.0050697	up
ENSSSCG00000010457	1.31884	0.00140716	up
ENSSSCG00000007649	1.50901	0.0330461	up
ENSSSCG00000007430	1.30164	0.00233777	up
ENSSSCG00000017285	2.4441	0.0045621	up
ENSSSCG00000038727	-3.85123	2.64844e-06	down
ENSSSCG00000048650	1.60105	0.0256265	up
ENSSSCG00000050318	1.59797	0.0272823	up
ENSSSCG00000033443	1.70607	0.0155087	up
ENSSSCG00000008857	1.37711	0.000450545	up
ENSSSCG00000004057	1.33658	0.0471696	up
ENSSSCG00000050208	-2.59829	0.010017	down
ENSSSCG00000037509	13.6397	1.38511e-09	up
ENSSSCG00000037910	1.15197	0.00116676	up
ENSSSCG00000013785	2.95234	0.00618625	up
ENSSSCG00000000856	2.7702	0.0166024	up
ENSSSCG00000033337	1.25325	0.00039761	up
ENSSSCG00000016726	1.26786	0.00634379	up
ENSSSCG00000002557	1.03473	0.0164332	up
ENSSSCG00000041634	4.10329	0.0227533	up
ENSSSCG00000027013	-1.3493	0.00773971	down
ENSSSCG00000023176	2.20577	0.00842917	up
ENSSSCG00000028461	1.08124	0.0114498	up
ENSSSCG00000038162	1.65124	0.042858	up
ENSSSCG00000041625	2.22636	0.0100544	up
ENSSSCG00000006357	1.35152	0.0144515	up
ENSSSCG00000029268	2.36917	0.000228791	up
ENSSSCG00000039651	-1.08064	0.0425939	down
ENSSSCG00000033727	1.19049	0.00731735	up
ENSSSCG00000047922	1.72231	0.0201244	up
ENSSSCG00000023333	4.53158	6.04934e-06	up
ENSSSCG00000021305	6.76935	0.00213708	up
ENSSSCG00000034398	1.07574	0.0161482	up
ENSSSCG00000003861	2.35032	0.00164687	up
ENSSSCG00000006876	1.75126	0.0232089	up
ENSSSCG00000012118	1.26992	0.0228007	up
ENSSSCG00000034913	1.32383	0.0124004	up
ENSSSCG00000017262	1.54554	0.0225192	up
ENSSSCG00000038794	-4.24472	0.00010353	down
ENSSSCG00000004466	1.55724	0.0192266	up
ENSSSCG00000002651	1.63797	0.0177786	up
ENSSSCG00000009202	1.87058	0.0334906	up
ENSSSCG00000004928	1.15766	0.0361253	up
ENSSSCG00000038618	1.32118	0.00301758	up
ENSSSCG00000036452	1.61643	0.0143048	up
ENSSSCG00000041667	1.29133	0.00331629	up
ENSSSCG00000001987	1.64392	0.0314976	up
ENSSSCG00000047953	-6.06715	0.0238875	down
ENSSSCG00000022968	1.18162	0.0357726	up
ENSSSCG00000046745	1.30696	0.0488291	up
ENSSSCG00000007978	2.54865	0.00840412	up
ENSSSCG00000011695	1.11637	0.00298227	up
ENSSSCG00000005437	1.17144	0.0467351	up
ENSSSCG00000045642	-4.18981	0.00367623	down
ENSSSCG00000031557	1.67717	0.00326454	up
ENSSSCG00000003282	-1.85689	0.00970491	down
ENSSSCG00000038527	1.55088	0.0204165	up
ENSSSCG00000017950	1.3026	0.00221223	up
ENSSSCG00000039222	1.53455	0.033565	up
ENSSSCG00000007656	1.42393	0.0425334	up
ENSSSCG00000033734	13.3886	1.87275e-09	up
ENSSSCG00000039712	-2.18871	0.0156062	down
ENSSSCG00000011624	1.9769	0.00160882	up
ENSSSCG00000014899	1.38049	0.000789943	up
ENSSSCG00000013594	1.88123	0.0042817	up
ENSSSCG00000039370	1.72073	0.0172551	up
ENSSSCG00000015136	1.27125	0.00171271	up
ENSSSCG00000001849	1.31002	0.0264144	up
ENSSSCG00000017005	1.4641	0.0453496	up
ENSSSCG00000033286	2.46488	0.00270735	up
ENSSSCG00000024018	1.06837	0.00731203	up
ENSSSCG00000024393	1.42932	0.000244791	up
ENSSSCG00000025965	1.59683	0.0289457	up
ENSSSCG00000032953	-2.91179	0.00986931	down
ENSSSCG00000040681	1.81688	0.000677942	up
ENSSSCG00000027060	1.07836	0.0425324	up
ENSSSCG00000008787	1.1723	0.00334585	up
ENSSSCG00000038151	1.97635	0.000464212	up
ENSSSCG00000041364	1.95873	3.0056e-05	up
ENSSSCG00000004547	1.32914	0.000653063	up
ENSSSCG00000011877	1.40398	0.000969488	up
ENSSSCG00000012546	2.68933	3.15489e-05	up
ENSSSCG00000031979	5.69358	0.0406998	up
ENSSSCG00000003603	1.39451	0.0220316	up
ENSSSCG00000029753	1.17471	0.00500653	up
ENSSSCG00000004830	1.61482	0.00980946	up
ENSSSCG00000014362	-1.14115	0.00980946	down
ENSSSCG00000037000	1.04634	0.0209425	up
ENSSSCG00000002768	2.12109	0.00439993	up
ENSSSCG00000016725	1.03024	0.0277047	up
ENSSSCG00000009120	1.04849	0.0193637	up
ENSSSCG00000011951	1.10144	0.0336373	up
ENSSSCG00000036307	1.29069	0.0435825	up
ENSSSCG00000016708	1.1637	0.00121007	up
ENSSSCG00000032354	11.2659	1.34312e-07	up
ENSSSCG00000014818	1.5434	0.00157464	up
ENSSSCG00000030877	1.78923	0.0119624	up
ENSSSCG00000000789	2.00098	0.0330721	up
ENSSSCG00000001025	1.4989	0.00989219	up
ENSSSCG00000001873	1.35666	0.00794247	up
ENSSSCG00000010471	2.02849	1.77144e-05	up
ENSSSCG00000009704	1.07017	0.00245911	up
ENSSSCG00000038610	2.18158	0.00381145	up
ENSSSCG00000031101	-2.0337	0.0374054	down
ENSSSCG00000023891	-1.84386	0.0131119	down
ENSSSCG00000001478	1.01113	0.0158356	up
ENSSSCG00000006286	5.04228	0.000626384	up
ENSSSCG00000000838	1.59159	0.00909011	up
ENSSSCG00000011936	1.63528	0.0257054	up
ENSSSCG00000017237	2.47872	0.00626835	up
ENSSSCG00000008888	1.04405	0.048935	up
ENSSSCG00000014248	1.32663	0.000242198	up
ENSSSCG00000036314	1.34199	0.0484174	up
ENSSSCG00000007170	1.3055	0.0496432	up
ENSSSCG00000023395	1.66433	0.0301416	up
ENSSSCG00000009705	1.32594	0.000761854	up
ENSSSCG00000006588	4.21787	0.0446413	up
ENSSSCG00000031115	2.75839	0.0101745	up
ENSSSCG00000034572	1.15471	0.00688631	up
ENSSSCG00000029771	1.03112	0.0211184	up
ENSSSCG00000012590	1.79774	0.0437391	up
ENSSSCG00000041448	-4.71313	3.17898e-05	down
ENSSSCG00000025537	1.2112	0.00521195	up
ENSSSCG00000032341	1.71614	0.00217484	up
ENSSSCG00000006848	1.38715	0.00283544	up
ENSSSCG00000016707	2.10844	0.0211606	up
ENSSSCG00000049262	1.41445	0.000333357	up
ENSSSCG00000040824	-3.11763	0.000333357	down
ENSSSCG00000043407	5.51143	0.000106916	up
ENSSSCG00000047956	-2.13302	0.00546289	down
ENSSSCG00000015496	1.65919	0.0184198	up
ENSSSCG00000011065	1.76156	0.0182154	up
ENSSSCG00000016983	-1.23236	0.0388615	down
ENSSSCG00000020771	2.99781	0.000754755	up
ENSSSCG00000029944	1.95623	0.00773321	up
ENSSSCG00000014195	1.15647	0.00796276	up
ENSSSCG00000012138	3.3615	0.00756785	up
ENSSSCG00000017471	2.0795	0.0104778	up
ENSSSCG00000008747	1.59124	0.00203973	up
ENSSSCG00000017062	2.72331	0.00518639	up
ENSSSCG00000024975	1.86351	0.0204528	up
ENSSSCG00000043683	-1.84095	0.00773971	down
ENSSSCG00000012974	1.0105	0.00595218	up
ENSSSCG00000008844	1.13236	0.00943653	up
ENSSSCG00000012104	2.23847	0.0109701	up
ENSSSCG00000008584	1.60451	0.0340756	up
ENSSSCG00000048240	1.35821	0.0270141	up
ENSSSCG00000029256	1.34147	0.000761854	up
ENSSSCG00000032946	1.39796	0.0479031	up
ENSSSCG00000027777	1.13887	0.0091604	up
ENSSSCG00000040088	2.50786	0.00254845	up
ENSSSCG00000005393	-1.88017	0.00817877	down
ENSSSCG00000005970	2.05856	8.36668e-05	up
ENSSSCG00000038251	1.14591	0.0204563	up
ENSSSCG00000031267	1.24225	0.0182948	up
ENSSSCG00000040992	-9.416	2.20177e-05	down
ENSSSCG00000009593	1.94884	0.0187877	up
ENSSSCG00000040010	2.4773	0.00588223	up
ENSSSCG00000036983	3.09462	0.00326454	up
ENSSSCG00000001931	1.18701	0.0277561	up
ENSSSCG00000022204	1.07315	0.03367	up
ENSSSCG00000040393	3.5552	0.0187934	up
ENSSSCG00000013553	1.23841	0.00773321	up
ENSSSCG00000034914	12.3935	7.31514e-06	up
ENSSSCG00000009958	-1.69417	0.0375392	down
ENSSSCG00000038300	2.15486	0.0139424	up
ENSSSCG00000009004	2.54986	0.000248639	up
ENSSSCG00000012992	1.30461	0.00158615	up
ENSSSCG00000017342	2.07599	0.0131428	up
ENSSSCG00000026302	1.68114	0.000767069	up
ENSSSCG00000033641	2.71405	0.0145701	up
ENSSSCG00000034802	1.37752	0.00163177	up
ENSSSCG00000001048	-3.66556	6.86233e-05	down
ENSSSCG00000024867	2.25578	0.00633068	up
ENSSSCG00000025992	1.58932	0.0336589	up
ENSSSCG00000031800	2.53592	0.046149	up
ENSSSCG00000009866	1.41329	0.0355354	up
ENSSSCG00000035226	3.59464	0.000754755	up
ENSSSCG00000024310	1.23802	0.0168277	up
ENSSSCG00000002777	2.04807	0.0123549	up
ENSSSCG00000014876	1.31442	0.0333417	up
ENSSSCG00000000563	1.19415	0.0382641	up
ENSSSCG00000045272	5.02209	0.000948263	up
ENSSSCG00000022004	1.36617	0.0423469	up
ENSSSCG00000004024	1.57424	0.000813592	up
ENSSSCG00000010896	1.93857	0.000194546	up
ENSSSCG00000006172	1.62385	0.00375795	up
ENSSSCG00000000573	1.03733	0.00277853	up
ENSSSCG00000013300	-1.39573	0.0389354	down
ENSSSCG00000012853	1.34945	0.0237467	up
ENSSSCG00000040815	2.29347	0.00584133	up
ENSSSCG00000005723	2.71872	0.0496432	up
ENSSSCG00000006955	1.30571	0.0145566	up
ENSSSCG00000007235	1.16649	0.000577376	up
ENSSSCG00000001500	1.03938	0.0163738	up
ENSSSCG00000015560	1.07401	0.00790585	up
ENSSSCG00000009448	1.99732	0.00376788	up
ENSSSCG00000021408	1.01909	0.0119256	up
ENSSSCG00000012157	1.08623	0.0340714	up
ENSSSCG00000047675	6.80074	0.00164927	up
ENSSSCG00000029484	1.32631	0.00424188	up
ENSSSCG00000030415	1.43897	0.000349432	up
ENSSSCG00000038594	-1.07391	0.0011098	down
ENSSSCG00000009644	1.98741	0.0105075	up
ENSSSCG00000012445	2.60843	0.00105359	up
ENSSSCG00000012964	6.3715	0.013831	up
ENSSSCG00000003694	1.19087	0.0125176	up
ENSSSCG00000016504	1.63979	0.0234337	up
ENSSSCG00000007366	1.66746	0.0199407	up
ENSSSCG00000026663	2.07851	0.00215106	up
ENSSSCG00000036201	-3.28947	4.39399e-05	down
ENSSSCG00000016522	2.31286	0.0194215	up
ENSSSCG00000000399	2.00225	0.00288247	up
ENSSSCG00000004903	1.65845	0.0340322	up
ENSSSCG00000006610	1.32669	0.00283544	up
ENSSSCG00000039731	1.22819	0.00139204	up
ENSSSCG00000013655	1.13316	0.0152635	up
ENSSSCG00000006590	3.47934	0.0400882	up
ENSSSCG00000036213	1.06057	0.00884546	up
ENSSSCG00000033640	5.75687	0.049501	up
ENSSSCG00000010348	-3.09976	0.00777687	down
ENSSSCG00000006788	1.83413	0.0148905	up
ENSSSCG00000008898	1.3224	0.012503	up
ENSSSCG00000004548	2.12883	0.0180132	up
ENSSSCG00000021383	1.53262	0.0182948	up
ENSSSCG00000022236	1.39188	0.00164927	up
ENSSSCG00000000130	1.00005	0.042858	up
ENSSSCG00000040617	1.202	0.0274046	up
ENSSSCG00000011680	1.51291	0.0361531	up
ENSSSCG00000030469	1.60568	0.0273012	up
ENSSSCG00000005983	1.16774	0.000603233	up
ENSSSCG00000014420	2.90873	0.00688631	up
ENSSSCG00000016658	1.39244	0.000490872	up
ENSSSCG00000036224	3.66616	4.56264e-06	up
ENSSSCG00000012508	1.05683	0.0243749	up
ENSSSCG00000034723	1.10049	0.00502321	up
ENSSSCG00000034894	1.75775	0.0176396	up
ENSSSCG00000039342	2.28375	0.00379076	up
ENSSSCG00000036274	2.41163	0.0497754	up
ENSSSCG00000012427	2.02221	8.36668e-05	up
ENSSSCG00000008147	1.48124	0.0204528	up
ENSSSCG00000027178	4.52116	0.000492622	up
ENSSSCG00000044762	4.02119	0.0304454	up
ENSSSCG00000017526	1.08477	0.020204	up
ENSSSCG00000021205	1.06228	0.0409872	up
ENSSSCG00000035324	1.95197	0.0219653	up
ENSSSCG00000014672	1.36781	0.0162937	up
ENSSSCG00000037582	1.07231	0.0333029	up
ENSSSCG00000027196	1.19299	0.0449016	up
ENSSSCG00000039419	1.65877	0.031588	up
ENSSSCG00000007007	2.83524	0.020204	up
ENSSSCG00000014838	-1.43349	0.00149167	down
ENSSSCG00000032411	1.39278	0.0439135	up
ENSSSCG00000043781	1.01527	0.0483605	up
ENSSSCG00000009144	6.46867	0.000315366	up
ENSSSCG00000037096	1.08399	0.0319903	up
ENSSSCG00000000883	6.23287	0.00966818	up
ENSSSCG00000026600	-1.0469	0.00602719	down
ENSSSCG00000000948	4.67246	0.000546124	up
ENSSSCG00000004170	1.19513	0.0145924	up
ENSSSCG00000000738	1.34407	0.033565	up
ENSSSCG00000002032	1.62089	0.0101745	up
ENSSSCG00000018015	2.2372	0.0257054	up
ENSSSCG00000044225	-2.63077	0.00107346	down
ENSSSCG00000028840	1.17267	0.00701509	up
ENSSSCG00000038543	1.56463	0.0311073	up
ENSSSCG00000048968	2.18992	0.0199573	up
ENSSSCG00000012377	1.77238	0.00339098	up
ENSSSCG00000040981	1.41135	0.0466524	up
ENSSSCG00000050569	1.40972	0.0358527	up
ENSSSCG00000004302	-3.43738	0.0383528	down
ENSSSCG00000016215	2.29065	1.25501e-05	up
ENSSSCG00000016925	1.43022	0.00440895	up
ENSSSCG00000007557	1.65186	0.0267777	up
ENSSSCG00000009115	1.90953	0.0189642	up
ENSSSCG00000001510	2.08935	0.0295358	up
ENSSSCG00000023525	1.65945	0.044615	up
ENSSSCG00000032932	1.28117	0.00467126	up
ENSSSCG00000006877	1.00991	0.0458587	up
ENSSSCG00000027232	-2.11585	0.0209425	down
ENSSSCG00000040110	1.91979	0.0201066	up
ENSSSCG00000027826	1.19926	0.000705006	up
ENSSSCG00000011563	1.1999	0.0348604	up
ENSSSCG00000027121	1.06777	0.00134839	up
ENSSSCG00000045119	-2.56309	0.0466271	down
ENSSSCG00000043374	3.53177	0.00359208	up
ENSSSCG00000006748	2.00103	0.0375392	up
ENSSSCG00000000672	1.7049	0.0182948	up
ENSSSCG00000002828	1.00147	0.0042147	up
ENSSSCG00000000857	1.0427	0.00777687	up
ENSSSCG00000015600	1.85426	0.0104446	up
ENSSSCG00000016855	1.10901	0.0187934	up
ENSSSCG00000031819	1.67136	0.00016398	up
ENSSSCG00000006379	1.28556	0.0126989	up
ENSSSCG00000038569	1.25328	0.00879262	up
ENSSSCG00000026383	1.30355	0.00567045	up
ENSSSCG00000032249	2.11206	0.00790585	up
ENSSSCG00000034087	1.68275	0.0311311	up
ENSSSCG00000002252	1.26085	0.00723789	up
ENSSSCG00000013040	1.83337	0.00823599	up
ENSSSCG00000003524	1.08913	0.0338	up
ENSSSCG00000013351	1.2196	0.00178871	up
ENSSSCG00000007586	1.48942	0.0010902	up
ENSSSCG00000017755	1.40921	0.00580746	up
ENSSSCG00000004422	2.04804	0.0238875	up
ENSSSCG00000009501	1.54713	0.000304285	up
ENSSSCG00000021464	1.993	2.6324e-05	up
ENSSSCG00000010494	-1.3846	0.00259585	down
ENSSSCG00000024043	1.11273	0.0156062	up
ENSSSCG00000027677	1.57819	0.0388615	up
ENSSSCG00000034350	1.14125	0.000684614	up
ENSSSCG00000012056	1.53796	0.0267808	up
ENSSSCG00000029165	1.20917	0.0291266	up
ENSSSCG00000005267	1.16129	0.0259157	up
ENSSSCG00000026686	-2.63821	3.67982e-07	down
ENSSSCG00000017734	2.6346	0.00155999	up
ENSSSCG00000009488	1.76897	0.0264632	up
ENSSSCG00000005152	1.91088	0.00697255	up
ENSSSCG00000014670	1.01006	0.00283544	up
ENSSSCG00000005661	2.01479	0.0188947	up
ENSSSCG00000006273	1.90089	0.000115745	up
ENSSSCG00000046234	2.86172	0.00221223	up
ENSSSCG00000037803	1.0989	0.0189642	up
ENSSSCG00000010204	1.22219	0.0055472	up
ENSSSCG00000010654	1.17218	0.00215106	up
ENSSSCG00000021418	1.43885	0.000558598	up
ENSSSCG00000008562	1.03397	0.00978901	up
ENSSSCG00000026602	1.7629	0.0164446	up
ENSSSCG00000022361	1.14489	0.00564456	up
ENSSSCG00000016665	1.18483	0.0244229	up
ENSSSCG00000024494	1.46536	0.0457925	up
ENSSSCG00000013788	1.19493	0.015116	up
ENSSSCG00000009446	1.44666	0.00588223	up
ENSSSCG00000003527	1.47865	0.0353177	up
ENSSSCG00000007872	1.15839	0.00986931	up
ENSSSCG00000009240	1.6208	0.0307054	up
ENSSSCG00000051680	-1.00037	0.00288618	down
ENSSSCG00000006529	1.51267	0.0189642	up
ENSSSCG00000027790	1.00188	0.00291528	up
ENSSSCG00000048526	3.50648	0.000379048	up
ENSSSCG00000013888	1.27727	0.00500653	up
ENSSSCG00000032661	11.0948	2.66692e-07	up
ENSSSCG00000000848	1.1349	0.0119053	up
ENSSSCG00000007899	7.00714	0.00560616	up
ENSSSCG00000012234	1.84956	0.00794247	up
ENSSSCG00000026784	1.02962	0.00178871	up
ENSSSCG00000037430	1.77846	0.017333	up
ENSSSCG00000051689	1.02073	0.00213224	up
ENSSSCG00000002389	1.39504	0.00129231	up
ENSSSCG00000029039	1.02482	0.0297733	up
ENSSSCG00000004602	-1.38745	0.000495039	down
ENSSSCG00000020675	2.19481	0.00336018	up
ENSSSCG00000039193	2.02148	0.0238849	up
ENSSSCG00000000916	1.18394	0.0338754	up
ENSSSCG00000031850	2.31159	0.0268917	up
ENSSSCG00000032557	2.41517	9.36729e-05	up
ENSSSCG00000016742	1.0556	0.0462719	up
ENSSSCG00000002893	1.66147	0.0219653	up
ENSSSCG00000017087	1.36034	0.0169456	up
ENSSSCG00000003949	1.6836	0.0180132	up
ENSSSCG00000009580	1.3417	0.0243243	up
ENSSSCG00000039071	1.18938	0.00280055	up
ENSSSCG00000008618	2.05935	0.00753366	up
ENSSSCG00000022045	1.75793	0.041158	up
ENSSSCG00000008712	1.27135	0.048935	up
ENSSSCG00000010865	1.68867	0.0204081	up
ENSSSCG00000050899	1.73459	0.0232885	up
ENSSSCG00000011186	1.73473	0.023168	up
ENSSSCG00000003697	2.1221	0.00433624	up
ENSSSCG00000009921	6.01023	0.0182948	up
ENSSSCG00000000577	7.54428	0.0200608	up
ENSSSCG00000026951	1.05658	0.00283544	up
ENSSSCG00000033189	-1.17741	0.0183625	down
ENSSSCG00000031518	1.70133	0.00100799	up
ENSSSCG00000024416	1.19306	0.0362349	up
ENSSSCG00000017082	1.06548	0.0407745	up
ENSSSCG00000027249	-4.4502	0.0128896	down
ENSSSCG00000025560	3.39005	0.0330461	up
ENSSSCG00000001660	1.48452	0.0205158	up
ENSSSCG00000001137	1.12058	0.00501832	up
ENSSSCG00000024024	1.53375	0.0133926	up
ENSSSCG00000006475	1.58533	0.0137284	up
ENSSSCG00000034151	1.53972	0.00104059	up
ENSSSCG00000017299	1.59695	0.0301416	up
ENSSSCG00000015383	1.03098	0.0169456	up
ENSSSCG00000030325	2.28627	0.00515759	up
ENSSSCG00000012759	1.24198	0.00430301	up
ENSSSCG00000001085	-4.52342	0.0100108	down
ENSSSCG00000026516	1.46401	0.0187934	up
ENSSSCG00000010912	1.857	0.012284	up
ENSSSCG00000032431	8.07231	0.000677942	up
ENSSSCG00000008769	3.53629	0.00380863	up
ENSSSCG00000033574	2.41532	0.00291064	up
ENSSSCG00000039823	5.91308	0.0128618	up
ENSSSCG00000035521	-1.28744	0.00193235	down
ENSSSCG00000010298	-1.52848	0.00102122	down
ENSSSCG00000022999	2.62279	0.00254845	up
ENSSSCG00000028517	1.02009	0.00502737	up
ENSSSCG00000011925	1.24093	0.0215018	up
ENSSSCG00000033451	1.26655	0.0477637	up
ENSSSCG00000039780	1.65636	0.0154451	up
ENSSSCG00000004485	1.39619	0.00466795	up
ENSSSCG00000004803	1.83718	0.023168	up
ENSSSCG00000008722	1.61501	0.0223825	up
ENSSSCG00000007268	2.2843	0.00215106	up
ENSSSCG00000025281	1.04131	0.00980946	up
ENSSSCG00000033104	2.89616	0.0197647	up
ENSSSCG00000006717	1.75148	0.0415229	up
ENSSSCG00000004766	1.14905	0.0499504	up
ENSSSCG00000009748	1.35497	0.0264632	up
ENSSSCG00000016816	1.36208	0.0069692	up
ENSSSCG00000032016	1.00651	0.015498	up
ENSSSCG00000036549	1.69764	0.00569445	up
ENSSSCG00000004255	-1.27608	0.00105793	down
ENSSSCG00000003399	1.50001	0.03367	up
ENSSSCG00000007642	2.91979	0.00248962	up
ENSSSCG00000027820	1.04576	0.049047	up
ENSSSCG00000024752	2.08663	3.1642e-05	up
ENSSSCG00000022149	2.06467	0.00688631	up
ENSSSCG00000039873	1.51202	0.000242198	up
ENSSSCG00000005030	1.20075	0.0187934	up
ENSSSCG00000002716	1.28146	0.00640167	up
ENSSSCG00000010428	2.2835	0.0290378	up
ENSSSCG00000039950	1.10662	0.0225166	up
ENSSSCG00000040678	1.58689	0.0234723	up
ENSSSCG00000017232	1.86693	0.0162639	up
ENSSSCG00000025455	1.37198	0.00102122	up
ENSSSCG00000012178	10.1498	6.50608e-10	up
ENSSSCG00000017617	1.2288	0.00107268	up
ENSSSCG00000031262	1.14964	0.00833439	up
ENSSSCG00000035987	1.90641	0.0106987	up
ENSSSCG00000036865	1.67536	0.0406414	up
ENSSSCG00000001793	1.2341	0.0319903	up
ENSSSCG00000013100	1.66679	0.0123544	up
ENSSSCG00000013093	2.26641	0.00736468	up
ENSSSCG00000022506	1.24363	0.0233138	up
ENSSSCG00000004402	1.29606	0.023272	up
ENSSSCG00000009237	1.95023	0.00777687	up
ENSSSCG00000038462	-3.4874	0.000164945	down
ENSSSCG00000038867	1.44409	0.00193357	up
ENSSSCG00000016823	1.63336	0.0017202	up
ENSSSCG00000029460	1.48095	0.0471696	up
ENSSSCG00000017422	1.40777	0.0188947	up
ENSSSCG00000004806	1.27432	0.00817877	up
ENSSSCG00000009489	1.25549	0.0431047	up
ENSSSCG00000014034	1.25495	0.00582899	up
ENSSSCG00000016332	1.78	0.0215797	up
ENSSSCG00000014310	1.24119	0.0201066	up
ENSSSCG00000006745	1.59586	0.000242198	up
ENSSSCG00000003753	3.00907	0.000969488	up
ENSSSCG00000033381	1.50202	0.0348553	up
ENSSSCG00000032710	1.59519	0.0330461	up
ENSSSCG00000043301	1.58544	0.0240803	up
ENSSSCG00000001885	1.11345	0.0240803	up
ENSSSCG00000047079	1.54614	0.0167058	up
ENSSSCG00000007351	2.08292	0.0107128	up
ENSSSCG00000005616	1.60725	0.0175148	up
ENSSSCG00000000648	1.72296	0.0182948	up
ENSSSCG00000047560	-3.14072	0.00398636	down
ENSSSCG00000033733	1.01582	0.004046	up
ENSSSCG00000038398	1.09728	0.0491617	up
ENSSSCG00000008434	1.07594	0.048157	up
ENSSSCG00000015893	-1.24175	0.0388615	down
ENSSSCG00000013658	1.53467	0.0027349	up
ENSSSCG00000001818	1.01225	0.00634379	up
ENSSSCG00000001456	1.18715	0.00800744	up
ENSSSCG00000007151	1.01867	0.0052298	up
ENSSSCG00000004301	-2.95111	0.000747144	down
ENSSSCG00000014314	-2.09256	0.00543957	down
ENSSSCG00000017181	1.14957	0.0243749	up
ENSSSCG00000030113	-1.2714	0.0311715	down
ENSSSCG00000024463	1.15685	0.000770952	up
ENSSSCG00000030388	1.64444	0.0174968	up
ENSSSCG00000036152	1.34289	0.00330333	up
ENSSSCG00000017473	1.87667	3.17898e-05	up
ENSSSCG00000005135	1.0891	0.00126845	up
ENSSSCG00000039095	2.46487	0.00439993	up
ENSSSCG00000004782	1.97056	0.000677942	up
ENSSSCG00000038405	2.49161	0.00346106	up
ENSSSCG00000017235	2.7259	0.00784804	up
ENSSSCG00000027565	1.29177	0.000901963	up
ENSSSCG00000036956	1.45334	0.0288774	up
ENSSSCG00000013086	1.52771	0.000430602	up
ENSSSCG00000012006	1.22632	0.00336133	up
ENSSSCG00000003402	1.0268	0.00822013	up
ENSSSCG00000041342	2.59918	0.0123549	up
ENSSSCG00000048415	-1.68993	0.0449016	down
ENSSSCG00000014395	1.10628	0.00267728	up
ENSSSCG00000049589	1.54033	0.0298	up
ENSSSCG00000007001	-1.77578	0.0107491	down
ENSSSCG00000013273	1.84501	0.0221201	up
ENSSSCG00000034639	2.04319	0.0357594	up
ENSSSCG00000015401	-2.73492	0.0177852	down
ENSSSCG00000031741	1.5426	0.0044602	up
ENSSSCG00000027628	-1.00291	0.00330333	down
ENSSSCG00000037535	6.12058	0.0187792	up
ENSSSCG00000001765	2.03248	0.00301758	up
ENSSSCG00000024492	1.5796	0.0358254	up
ENSSSCG00000010477	1.7771	0.0182154	up
ENSSSCG00000025592	-1.2781	0.000705006	down
ENSSSCG00000015930	2.52887	0.00220758	up
ENSSSCG00000012076	1.62249	0.000316638	up
ENSSSCG00000012100	2.42481	0.0415413	up
ENSSSCG00000038774	1.69282	0.020204	up
ENSSSCG00000010404	1.70264	0.0117642	up
ENSSSCG00000034765	1.49364	0.0445492	up
ENSSSCG00000029796	1.59362	0.0329755	up
ENSSSCG00000002811	3.16103	0.000299983	up
ENSSSCG00000010224	1.70544	0.0333029	up
ENSSSCG00000017893	2.09854	0.0118974	up
ENSSSCG00000029598	2.61403	0.0069692	up
ENSSSCG00000029326	1.63489	0.0254411	up
ENSSSCG00000033909	1.26396	0.00219177	up
ENSSSCG00000005352	3.59077	0.00875792	up
ENSSSCG00000016915	2.49209	0.0241275	up
ENSSSCG00000016652	1.38255	0.000354059	up
ENSSSCG00000036469	2.37699	0.00298227	up
ENSSSCG00000033860	1.06768	0.00169856	up
ENSSSCG00000031155	1.42784	0.0361716	up
ENSSSCG00000023215	-1.31921	0.00669813	down
ENSSSCG00000016002	1.39326	0.000194546	up
ENSSSCG00000006288	1.78521	0.0330461	up
ENSSSCG00000035954	1.17103	0.0168426	up
ENSSSCG00000005665	1.69705	0.021754	up
ENSSSCG00000007625	1.07263	0.00205244	up
ENSSSCG00000033493	2.02722	0.0269883	up
ENSSSCG00000014725	2.18105	0.0220511	up
ENSSSCG00000000874	1.72067	0.0118806	up
ENSSSCG00000017640	2.44033	0.00802744	up
ENSSSCG00000026533	-1.28783	0.0203976	down
ENSSSCG00000001616	1.95413	0.0203733	up
ENSSSCG00000012152	1.57441	0.0374054	up
ENSSSCG00000006474	1.32693	0.00907853	up
ENSSSCG00000014326	2.04521	0.000767069	up
ENSSSCG00000023178	1.49831	0.0372703	up
ENSSSCG00000026402	2.92127	0.00122964	up
ENSSSCG00000003988	2.80519	0.00775341	up
ENSSSCG00000028092	1.09963	0.00126845	up
ENSSSCG00000016420	1.51445	0.000306353	up
ENSSSCG00000021748	1.37073	0.0483932	up
ENSSSCG00000013148	-3.42016	0.00725926	down
ENSSSCG00000032768	1.6607	0.00511077	up
ENSSSCG00000010632	-3.36085	0.0234436	down
ENSSSCG00000014256	1.24694	0.00688631	up
ENSSSCG00000048543	-1.62162	0.000179475	down
ENSSSCG00000015281	1.3434	0.0126393	up
ENSSSCG00000008239	1.40259	0.00858955	up
ENSSSCG00000009605	1.89751	0.000870036	up
ENSSSCG00000029866	1.43885	0.0277047	up
ENSSSCG00000032355	1.49078	0.0375392	up
ENSSSCG00000011732	1.03446	0.00441323	up
ENSSSCG00000036963	1.922	0.00298969	up
ENSSSCG00000017705	1.2845	0.0231045	up
ENSSSCG00000015906	1.29686	0.00527852	up
ENSSSCG00000027226	1.41527	0.045936	up
ENSSSCG00000004049	1.55659	0.0184198	up
ENSSSCG00000003255	1.36105	0.0477637	up
ENSSSCG00000025588	1.6847	0.0100108	up
ENSSSCG00000001392	2.41364	0.00245911	up
ENSSSCG00000001455	1.90878	0.000134369	up
ENSSSCG00000034607	1.24577	0.041156	up
ENSSSCG00000000950	1.79113	0.0223363	up
ENSSSCG00000038824	2.16154	0.0124256	up
ENSSSCG00000025463	1.30654	0.00879262	up
ENSSSCG00000036622	1.89325	0.0123045	up
ENSSSCG00000002849	2.13634	0.00466426	up
ENSSSCG00000003259	1.69284	0.0418752	up
ENSSSCG00000001498	3.19962	0.00317477	up
ENSSSCG00000040707	1.55272	0.0279876	up
ENSSSCG00000028015	2.7476	0.00633068	up
ENSSSCG00000005710	6.26472	0.0234942	up
ENSSSCG00000000265	1.65589	0.0258118	up
ENSSSCG00000006206	1.14993	0.00577602	up
ENSSSCG00000038374	1.15779	0.00634379	up
ENSSSCG00000012548	1.04453	0.00527605	up
ENSSSCG00000010666	5.95107	0.0224669	up
ENSSSCG00000010826	-1.4178	0.000729371	down
ENSSSCG00000013147	1.19608	0.0137217	up
ENSSSCG00000036317	1.0097	0.00308713	up
ENSSSCG00000009839	-2.29771	6.14663e-06	down
ENSSSCG00000039159	2.31936	0.0075062	up
ENSSSCG00000012150	1.46187	0.0208928	up
ENSSSCG00000043205	-1.67826	0.0322204	down
ENSSSCG00000036814	1.6119	0.0312395	up
ENSSSCG00000037608	1.30842	0.0110315	up
ENSSSCG00000034284	1.45934	0.0319055	up
ENSSSCG00000032769	6.37298	0.000705006	up
ENSSSCG00000017571	1.67034	0.0290378	up
ENSSSCG00000001549	-1.0244	0.0105553	down
ENSSSCG00000049139	-1.42516	0.0221222	down
ENSSSCG00000017306	1.19505	0.0314976	up
ENSSSCG00000008647	1.23862	0.00152248	up
ENSSSCG00000009348	1.07178	0.00809687	up
ENSSSCG00000039218	3.03626	0.0031953	up
ENSSSCG00000003356	1.46403	0.0359796	up
ENSSSCG00000048970	-2.81621	0.0237453	down
ENSSSCG00000032734	1.10173	0.0055472	up
ENSSSCG00000009765	-1.2713	0.0131665	down
ENSSSCG00000005106	2.92684	0.00825745	up
ENSSSCG00000033844	1.43176	0.00597382	up
ENSSSCG00000022891	1.55824	0.0330891	up
ENSSSCG00000007189	1.02517	0.0248669	up
ENSSSCG00000028777	-2.57901	0.00548914	down
ENSSSCG00000026430	12.8314	6.50608e-10	up
ENSSSCG00000007644	2.3989	0.0222539	up
ENSSSCG00000046222	1.24686	0.032042	up
ENSSSCG00000041512	-1.44921	0.0330721	down
ENSSSCG00000015175	1.35182	0.0204528	up
ENSSSCG00000035224	1.65772	0.00436477	up
ENSSSCG00000013307	1.19123	0.0017381	up
ENSSSCG00000032320	1.01441	0.0162021	up
ENSSSCG00000036109	-6.09298	0.018741	down
ENSSSCG00000038452	1.65898	0.000412473	up
ENSSSCG00000035805	3.5554	0.00127205	up
ENSSSCG00000002279	4.84107	2.31611e-08	up
ENSSSCG00000011207	1.80876	0.0180132	up
ENSSSCG00000016829	5.91251	0.0238875	up
ENSSSCG00000004646	1.40906	0.0187934	up
ENSSSCG00000025005	1.77699	0.041439	up
ENSSSCG00000037494	1.61697	0.0381353	up
ENSSSCG00000039542	1.13298	0.00109158	up
ENSSSCG00000036049	1.17574	0.018741	up
ENSSSCG00000004554	1.80257	0.00227465	up
ENSSSCG00000035473	1.56053	0.000948263	up
ENSSSCG00000010755	1.12707	0.00299464	up
ENSSSCG00000001746	-1.22863	0.0470308	down
ENSSSCG00000011727	1.58131	0.0439532	up
ENSSSCG00000006678	1.12459	0.0126393	up
ENSSSCG00000025186	1.07948	0.000969488	up
ENSSSCG00000000148	1.1926	0.0112651	up
ENSSSCG00000031788	1.39709	0.0370348	up
ENSSSCG00000032282	2.27925	0.0022687	up
ENSSSCG00000000739	2.21694	0.00525024	up
ENSSSCG00000017511	1.76391	0.00966818	up
ENSSSCG00000022005	1.5901	0.0109796	up
ENSSSCG00000027372	1.04789	0.00316228	up
ENSSSCG00000041422	3.18447	0.00817877	up
ENSSSCG00000003471	1.12151	0.00229866	up
ENSSSCG00000012452	1.0583	0.0128463	up
ENSSSCG00000005056	1.83568	0.00349535	up
ENSSSCG00000036702	1.08784	0.0121408	up
ENSSSCG00000021041	2.2695	5.12462e-05	up
ENSSSCG00000033593	1.24073	0.00638222	up
ENSSSCG00000049570	5.66355	0.0381866	up
ENSSSCG00000022358	1.00989	0.00640167	up
ENSSSCG00000041738	1.81118	0.0055472	up
ENSSSCG00000021176	1.24746	0.0447689	up
ENSSSCG00000035297	1.11156	0.00525024	up
ENSSSCG00000040673	-1.71239	9.36729e-05	down
ENSSSCG00000024072	1.81252	0.0254901	up
ENSSSCG00000035653	1.02572	0.031664	up
ENSSSCG00000032728	1.24623	0.0457297	up
ENSSSCG00000038535	1.25415	0.00863244	up
ENSSSCG00000027849	4.60445	0.00680151	up
ENSSSCG00000002368	1.06963	0.0284286	up
ENSSSCG00000013869	2.23025	0.0423965	up
ENSSSCG00000032601	1.74342	0.000275114	up
ENSSSCG00000015604	1.77433	0.0184198	up
ENSSSCG00000011681	1.05816	0.00411216	up
ENSSSCG00000014959	-1.73502	0.00433624	down
ENSSSCG00000023296	1.7163	0.000179475	up
ENSSSCG00000016313	2.13151	0.00717485	up
ENSSSCG00000000709	1.54809	0.0435843	up
ENSSSCG00000014137	3.88343	0.039113	up
ENSSSCG00000032609	1.86201	0.00193357	up
ENSSSCG00000002467	-1.04023	0.0144412	down
ENSSSCG00000016478	-4.98004	0.020204	down
ENSSSCG00000036246	1.11906	0.0164568	up
ENSSSCG00000004489	1.04265	0.0307919	up
ENSSSCG00000006734	2.01561	0.00533514	up
ENSSSCG00000017886	1.11495	0.00283745	up
ENSSSCG00000017416	2.00737	0.00215106	up
ENSSSCG00000005657	1.13702	0.0492977	up
ENSSSCG00000030548	1.16195	0.00439993	up
ENSSSCG00000029200	1.01848	0.0189642	up
ENSSSCG00000034763	-1.33242	0.000875087	down
ENSSSCG00000024476	2.69467	0.000115716	up
ENSSSCG00000000799	1.05108	0.00435259	up
ENSSSCG00000044051	1.20471	0.016451	up
ENSSSCG00000015581	1.77592	3.57243e-05	up
ENSSSCG00000051306	2.12445	0.0174032	up
ENSSSCG00000027428	1.47068	0.00679146	up
ENSSSCG00000006413	2.51104	0.0152011	up
ENSSSCG00000003113	2.46731	0.00393285	up
ENSSSCG00000004713	3.76641	0.00614638	up
ENSSSCG00000039747	1.58183	0.0246287	up
ENSSSCG00000026864	8.03527	0.000115716	up
ENSSSCG00000003400	1.41047	0.00103217	up
ENSSSCG00000038249	11.0561	2.88249e-07	up
ENSSSCG00000046214	-1.19957	0.00127205	down
ENSSSCG00000046969	1.50253	0.0307507	up
ENSSSCG00000030681	1.26221	0.017654	up
ENSSSCG00000026043	2.04815	0.0233912	up
ENSSSCG00000017098	2.46124	0.00379076	up
ENSSSCG00000035908	1.57947	0.00741453	up
ENSSSCG00000013145	1.05044	0.00586211	up
ENSSSCG00000038602	-1.01522	0.0379079	down
ENSSSCG00000015413	1.49223	0.0272267	up
ENSSSCG00000034119	3.86972	0.000359311	up
ENSSSCG00000039745	1.61291	0.00200533	up
ENSSSCG00000012880	1.18957	0.0045621	up
ENSSSCG00000037120	1.18727	0.0322581	up
ENSSSCG00000013260	1.61768	0.000606804	up
ENSSSCG00000032135	3.02319	0.0007869	up
ENSSSCG00000021749	1.08756	0.00393074	up
ENSSSCG00000007240	1.89717	0.0113514	up
ENSSSCG00000017884	-1.91254	0.00784804	down
ENSSSCG00000011750	1.10148	0.00206493	up
ENSSSCG00000036227	-2.05687	2.20177e-05	down
ENSSSCG00000014851	1.0546	0.00809071	up
ENSSSCG00000009671	1.9601	0.0168426	up
ENSSSCG00000009926	1.4253	0.0328149	up
ENSSSCG00000021956	1.49234	0.0430559	up
ENSSSCG00000002135	1.11646	0.0467351	up
ENSSSCG00000032687	1.0231	0.00987837	up
ENSSSCG00000025770	1.4119	0.00163177	up
ENSSSCG00000014257	1.64793	0.0310509	up
ENSSSCG00000022164	1.27051	0.000473947	up
ENSSSCG00000012307	1.91032	0.0105267	up
ENSSSCG00000009929	-1.49942	0.0182948	down
ENSSSCG00000016613	1.43891	0.000477864	up
ENSSSCG00000015473	1.3372	0.000331317	up
ENSSSCG00000028512	1.67013	7.9752e-05	up
ENSSSCG00000000411	1.08672	0.0308186	up
ENSSSCG00000040486	1.58007	0.0240557	up
ENSSSCG00000038694	1.03919	0.0173132	up
ENSSSCG00000031117	1.25452	0.00457303	up
ENSSSCG00000006183	1.8235	0.045858	up
ENSSSCG00000015673	1.22274	0.0198639	up
ENSSSCG00000029945	1.24042	0.0223363	up

## Sheet: DEG 180day
Gene_ID	log2(M/W)	FDR	Type
ENSSSCG00000002907	1.15397	0.00128027	up
ENSSSCG00000032337	6.0017	0.0417315	up
ENSSSCG00000009959	-1.28758	0.038229	down
ENSSSCG00000020706	1.08051	0.000319748	up
ENSSSCG00000048327	4.38705	0.0186323	up
ENSSSCG00000003894	-3.68051	0.021225	down
ENSSSCG00000024960	1.13038	0.000624527	up
ENSSSCG00000034570	2.34874	2.4335e-05	up
ENSSSCG00000025353	1.03192	0.00240591	up
ENSSSCG00000005212	1.00149	0.00061194	up
ENSSSCG00000022445	2.40251	0.00853884	up
ENSSSCG00000009362	1.90139	0.0105266	up
ENSSSCG00000006354	1.12781	0.00158402	up
ENSSSCG00000049079	6.16019	0.030692	up
ENSSSCG00000051410	2.38172	0.0087987	up
ENSSSCG00000012077	2.34136	0.000131368	up
ENSSSCG00000010554	-1.56634	0.0309279	down
ENSSSCG00000033453	1.27513	0.0032565	up
ENSSSCG00000013038	1.01968	0.00139958	up
ENSSSCG00000005589	-1.06351	0.0177016	down
ENSSSCG00000030225	-1.02861	0.00372908	down
ENSSSCG00000016991	-2.56529	0.000768902	down
ENSSSCG00000041467	1.79349	0.0130147	up
ENSSSCG00000013113	-1.17639	0.0261604	down
ENSSSCG00000003777	1.08693	0.0056814	up
ENSSSCG00000015340	-1.22101	0.000427573	down
ENSSSCG00000024000	1.06916	0.00824124	up
ENSSSCG00000035772	1.00764	0.00182326	up
ENSSSCG00000032053	1.87228	0.000240577	up
ENSSSCG00000006140	-1.39578	0.00172429	down
ENSSSCG00000033100	-1.54793	0.00124877	down
ENSSSCG00000040203	1.11948	0.000649318	up
ENSSSCG00000000712	1.1804	0.0019646	up
ENSSSCG00000033728	3.87668	0.0175698	up
ENSSSCG00000022202	-2.251	0.0383608	down
ENSSSCG00000050998	-2.24101	0.00875855	down
ENSSSCG00000020906	1.07262	0.00162208	up
ENSSSCG00000031648	-2.21063	0.0142937	down
ENSSSCG00000012699	1.22493	0.000149209	up
ENSSSCG00000036556	2.64076	2.051e-06	up
ENSSSCG00000003740	1.78522	0.0337923	up
ENSSSCG00000015541	-1.94278	0.00117776	down
ENSSSCG00000042110	-1.59927	0.0138711	down
ENSSSCG00000006935	-2.05512	0.000492729	down
ENSSSCG00000025610	-1.20349	0.000161518	down
ENSSSCG00000010607	-1.1411	0.0214958	down
ENSSSCG00000043871	-1.45444	0.0441226	down
ENSSSCG00000005646	1.17882	0.000237147	up
ENSSSCG00000005781	-1.57525	0.0414251	down
ENSSSCG00000026068	1.3991	0.0273545	up
ENSSSCG00000032149	-2.27871	0.0495033	down
ENSSSCG00000008664	1.65293	0.0188705	up
ENSSSCG00000027266	-2.33571	0.00719217	down
ENSSSCG00000026894	-1.85378	0.00010478	down
ENSSSCG00000017502	-1.57089	0.000649318	down
ENSSSCG00000005981	1.00786	0.00253514	up
ENSSSCG00000017177	1.15845	0.000393113	up
ENSSSCG00000011325	1.6795	0.000873128	up
ENSSSCG00000009904	-1.19747	0.0203608	down
ENSSSCG00000029449	2.04865	0.0203305	up
ENSSSCG00000022797	1.18139	0.00269303	up
ENSSSCG00000026981	1.54588	0.00700427	up
ENSSSCG00000016448	-1.36731	0.0463451	down
ENSSSCG00000036553	1.22441	0.00486632	up
ENSSSCG00000039169	-2.37814	0.0304107	down
ENSSSCG00000017738	1.26277	0.00093351	up
ENSSSCG00000025190	1.16433	0.0164231	up
ENSSSCG00000012000	1.10246	0.00748592	up
ENSSSCG00000044832	-3.58123	0.0119319	down
ENSSSCG00000008195	1.38915	0.000471532	up
ENSSSCG00000042265	3.4719	0.00525657	up
ENSSSCG00000012773	-3.24497	0.00164249	down
ENSSSCG00000015871	-3.1673	1.5536e-06	down
ENSSSCG00000022739	2.99115	0.00185192	up
ENSSSCG00000001550	3.17142	0.00245141	up
ENSSSCG00000048231	-1.71566	0.00902487	down
ENSSSCG00000025106	1.24679	0.000265392	up
ENSSSCG00000035924	-1.27411	0.0410541	down
ENSSSCG00000002815	1.21489	0.000111441	up
ENSSSCG00000034891	-3.22529	0.000848562	down
ENSSSCG00000040849	1.59147	0.019844	up
ENSSSCG00000040735	2.02296	0.000393113	up
ENSSSCG00000007526	1.71884	0.0175667	up
ENSSSCG00000012179	-9.04609	2.08794e-08	down
ENSSSCG00000047170	-1.28699	0.000471532	down
ENSSSCG00000036569	1.03914	0.0152771	up
ENSSSCG00000007508	1.68296	0.00157284	up
ENSSSCG00000008569	1.68951	0.000149801	up
ENSSSCG00000034358	1.22655	0.0478453	up
ENSSSCG00000037016	-1.22684	0.00496274	down
ENSSSCG00000000657	1.93938	2.7765e-05	up
ENSSSCG00000004911	-3.35941	0.00352026	down
ENSSSCG00000045284	-1.70469	0.0175372	down
ENSSSCG00000047603	-6.03011	0.0402285	down
ENSSSCG00000009334	-2.73243	5.80682e-05	down
ENSSSCG00000049861	1.37914	0.0325683	up
ENSSSCG00000013433	1.13244	0.0151732	up
ENSSSCG00000002383	-4.61957	0.00616426	down
ENSSSCG00000005604	-1.53167	0.000111441	down
ENSSSCG00000015377	-1.90239	0.0311438	down
ENSSSCG00000011876	1.29095	0.000201026	up
ENSSSCG00000018081	1.12564	0.000109177	up
ENSSSCG00000029709	-4.1614	0.00457936	down
ENSSSCG00000011216	1.64558	0.0204897	up
ENSSSCG00000034664	-2.06107	0.00611233	down
ENSSSCG00000045560	-2.69188	0.00266927	down
ENSSSCG00000000649	1.32117	0.0015498	up
ENSSSCG00000014805	2.48197	0.0442698	up
ENSSSCG00000028166	1.89571	0.0196505	up
ENSSSCG00000012530	4.9379	0.00319957	up
ENSSSCG00000016127	1.09138	0.00118717	up
ENSSSCG00000033945	2.03507	0.0251658	up
ENSSSCG00000010165	-3.4881	0.00229598	down
ENSSSCG00000005222	2.91456	0.00140713	up
ENSSSCG00000002863	1.0906	0.00881283	up
ENSSSCG00000014272	1.58557	0.0192702	up
ENSSSCG00000048954	-1.32666	8.73364e-05	down
ENSSSCG00000009717	2.06544	7.51294e-06	up
ENSSSCG00000021675	1.42352	0.045941	up
ENSSSCG00000016871	2.41603	0.00367108	up
ENSSSCG00000004919	-1.60831	0.000322686	down
ENSSSCG00000024564	1.01201	0.00356793	up
ENSSSCG00000046892	1.06722	0.00187573	up
ENSSSCG00000033941	1.10156	0.0200464	up
ENSSSCG00000013733	-2.78721	0.0455605	down
ENSSSCG00000009720	1.90867	0.000157864	up
ENSSSCG00000013769	1.6095	0.0442628	up
ENSSSCG00000040535	1.38548	0.0252621	up
ENSSSCG00000032996	-1.27314	0.0179385	down
ENSSSCG00000025527	2.89301	0.00380565	up
ENSSSCG00000011000	-1.1973	0.00124877	down
ENSSSCG00000003155	-1.94809	0.00493754	down
ENSSSCG00000029160	-2.73259	0.0327798	down
ENSSSCG00000011626	-2.09128	0.0308673	down
ENSSSCG00000027198	1.1662	0.00114656	up
ENSSSCG00000011356	1.07711	0.00170263	up
ENSSSCG00000048901	-1.53142	0.039928	down
ENSSSCG00000032436	1.35989	0.0190913	up
ENSSSCG00000040636	-3.6733	0.000392045	down
ENSSSCG00000003079	-1.18856	0.00109292	down
ENSSSCG00000038185	1.57499	0.0200492	up
ENSSSCG00000006556	1.1086	0.00113867	up
ENSSSCG00000005128	1.25315	0.0367132	up
ENSSSCG00000037247	-6.20137	0.0280804	down
ENSSSCG00000011874	1.16981	0.000239275	up
ENSSSCG00000014289	1.0147	0.0032289	up
ENSSSCG00000032950	1.07355	0.00318337	up
ENSSSCG00000001394	1.22125	0.042785	up
ENSSSCG00000013044	-1.34886	0.00881283	down
ENSSSCG00000030182	-2.99618	0.00093351	down
ENSSSCG00000011076	-3.66048	0.0102739	down
ENSSSCG00000004510	1.13342	0.00129855	up
ENSSSCG00000001725	1.27781	0.000986067	up
ENSSSCG00000033329	2.25904	0.00391466	up
ENSSSCG00000039615	1.74331	0.0251005	up
ENSSSCG00000015901	2.85664	0.000292226	up
ENSSSCG00000033735	1.42777	0.00114829	up
ENSSSCG00000039468	-1.27085	0.000968664	down
ENSSSCG00000033541	-1.80998	0.011817	down
ENSSSCG00000004281	1.1875	0.000311352	up
ENSSSCG00000022868	-2.07627	0.00113867	down
ENSSSCG00000038911	-1.50313	0.000311352	down
ENSSSCG00000007636	1.18962	0.0174457	up
ENSSSCG00000013023	-1.06124	0.0373854	down
ENSSSCG00000032019	1.50973	0.0306982	up
ENSSSCG00000000774	2.13883	0.00214811	up
ENSSSCG00000001362	1.04647	0.00122228	up
ENSSSCG00000004469	-1.59753	0.040999	down
ENSSSCG00000016563	1.10242	0.00245773	up
ENSSSCG00000012347	2.25525	0.0107626	up
ENSSSCG00000003135	-1.39725	0.0239475	down
ENSSSCG00000010639	-1.65007	0.00398056	down
ENSSSCG00000007797	1.23477	0.00167986	up
ENSSSCG00000016674	-1.01908	0.0272563	down
ENSSSCG00000049913	1.57107	0.027967	up
ENSSSCG00000040575	1.22283	0.0411597	up
ENSSSCG00000014255	-1.36836	0.000770685	down
ENSSSCG00000017754	1.0789	0.0414713	up
ENSSSCG00000009578	-1.42869	0.0318131	down
ENSSSCG00000032452	1.86842	0.00958049	up
ENSSSCG00000004322	-1.31345	0.0390743	down
ENSSSCG00000031114	2.22641	0.00776912	up
ENSSSCG00000040253	-2.43027	0.00459055	down
ENSSSCG00000009074	1.23081	0.00427572	up
ENSSSCG00000008540	1.06559	0.00198207	up
ENSSSCG00000018087	1.43125	0.000302957	up
ENSSSCG00000024428	1.71566	0.0489295	up
ENSSSCG00000013393	-1.36216	0.00839813	down
ENSSSCG00000006381	1.02881	0.0306044	up
ENSSSCG00000023014	1.18075	0.000281159	up
ENSSSCG00000038184	-4.4531	0.00302262	down
ENSSSCG00000004218	1.77551	0.0452164	up
ENSSSCG00000003812	-1.06292	0.00256476	down
ENSSSCG00000021026	-1.82666	0.00266927	down
ENSSSCG00000009572	2.28111	0.0362138	up
ENSSSCG00000013735	-1.85207	0.0077551	down
ENSSSCG00000010429	2.00455	0.000111441	up
ENSSSCG00000045703	-3.56298	0.0406791	down
ENSSSCG00000003763	1.40969	0.000203004	up
ENSSSCG00000006153	1.04075	0.00227852	up
ENSSSCG00000013546	1.43592	0.0235235	up
ENSSSCG00000041499	2.42054	0.000111441	up
ENSSSCG00000050816	3.51577	0.00445178	up
ENSSSCG00000004075	1.7412	0.0461493	up
ENSSSCG00000007650	2.48197	0.0442698	up
ENSSSCG00000003729	1.27327	0.000232365	up
ENSSSCG00000015342	3.78626	0.000115044	up
ENSSSCG00000028567	1.13566	0.000933485	up
ENSSSCG00000005699	1.02088	0.00793584	up
ENSSSCG00000034801	-3.91543	0.0459038	down
ENSSSCG00000000887	1.35056	0.0188836	up
ENSSSCG00000014250	1.39438	0.0103879	up
ENSSSCG00000033979	1.1331	0.00609376	up
ENSSSCG00000001912	1.54576	0.000533291	up
ENSSSCG00000004308	2.71671	0.0429184	up
ENSSSCG00000016260	1.2247	0.0245536	up
ENSSSCG00000026210	1.82012	0.0331594	up
ENSSSCG00000015612	1.16319	0.0490576	up
ENSSSCG00000033457	1.86903	0.0317141	up
ENSSSCG00000004373	1.164	0.00305373	up
ENSSSCG00000004659	1.17553	0.046104	up
ENSSSCG00000015570	1.37911	0.0115861	up
ENSSSCG00000008443	1.64278	0.000275482	up
ENSSSCG00000029805	-1.51675	0.000311352	down
ENSSSCG00000041289	1.66745	0.000111441	up
ENSSSCG00000038990	2.29156	0.00329215	up
ENSSSCG00000005467	1.38205	0.000508258	up
ENSSSCG00000001090	1.93853	7.03521e-05	up
ENSSSCG00000025176	1.2442	0.000396494	up
ENSSSCG00000020830	1.10224	0.0094531	up
ENSSSCG00000013784	-2.74855	0.00093351	down
ENSSSCG00000034727	1.17735	0.0441394	up
ENSSSCG00000007173	1.05354	0.00304434	up
ENSSSCG00000012202	1.17668	0.0020457	up
ENSSSCG00000047462	2.17523	0.00489805	up
ENSSSCG00000008125	1.31023	0.0407678	up
ENSSSCG00000008842	-1.3408	0.000119713	down
ENSSSCG00000047293	-4.48438	0.000509348	down
ENSSSCG00000027903	2.70219	0.000161518	up
ENSSSCG00000018065	1.06195	0.00111244	up
ENSSSCG00000000576	1.24532	0.00128027	up
ENSSSCG00000008959	-2.75062	7.06373e-06	down
ENSSSCG00000039034	-1.30389	0.034269	down
ENSSSCG00000048170	1.44748	0.0208176	up
ENSSSCG00000001852	1.05147	0.00142112	up
ENSSSCG00000006968	-1.43844	0.000370122	down
ENSSSCG00000017551	-1.03397	0.0424061	down
ENSSSCG00000036787	-1.56131	7.49381e-05	down
ENSSSCG00000047316	2.75176	0.0119934	up
ENSSSCG00000012960	-3.73591	0.000644671	down
ENSSSCG00000016516	-3.7993	0.0082579	down
ENSSSCG00000000234	-1.63079	0.00896324	down
ENSSSCG00000035421	-3.17894	0.000629008	down
ENSSSCG00000003514	1.03523	0.00690822	up
ENSSSCG00000001723	1.61581	0.000458222	up
ENSSSCG00000016957	-1.51336	0.0409696	down
ENSSSCG00000026564	-2.14366	0.0087987	down
ENSSSCG00000027325	1.11974	0.00245625	up
ENSSSCG00000004789	-1.63816	0.0301135	down
ENSSSCG00000029096	1.53817	0.0299152	up
ENSSSCG00000006620	-1.43084	0.0357278	down
ENSSSCG00000010144	1.1405	9.66249e-05	up
ENSSSCG00000020735	1.17216	0.0315302	up
ENSSSCG00000016459	-3.03462	0.00168549	down
ENSSSCG00000039986	1.13486	0.0475732	up
ENSSSCG00000004584	1.60896	0.000966916	up
ENSSSCG00000043527	3.04745	0.00680125	up
ENSSSCG00000013352	2.23535	0.0252952	up
ENSSSCG00000016784	1.31448	0.000748927	up
ENSSSCG00000032416	-1.63039	0.032994	down
ENSSSCG00000027046	-10.6681	3.13982e-07	down
ENSSSCG00000017897	1.81506	0.00899067	up
ENSSSCG00000008838	1.16439	0.00866213	up
ENSSSCG00000008607	2.48197	0.0442698	up
ENSSSCG00000007383	-1.27914	0.0194022	down
ENSSSCG00000003833	-2.7446	0.00875866	down
ENSSSCG00000010007	1.30204	0.000402734	up
ENSSSCG00000010071	1.25454	0.0119934	up
ENSSSCG00000003975	1.24999	0.0327686	up
ENSSSCG00000018086	1.94384	0.000353495	up
ENSSSCG00000017544	1.33471	0.000618556	up
ENSSSCG00000011600	1.6083	0.00303177	up
ENSSSCG00000023957	1.29807	0.0442626	up
ENSSSCG00000034211	-1.23518	0.0159871	down
ENSSSCG00000010879	2.45362	0.00279136	up
ENSSSCG00000016263	1.39117	0.000109177	up
ENSSSCG00000016793	1.06876	0.000539984	up
ENSSSCG00000036948	1.10671	0.00304434	up
ENSSSCG00000027183	4.82138	0.00118717	up
ENSSSCG00000023776	-1.28823	0.00093351	down
ENSSSCG00000002779	1.55296	0.00266927	up
ENSSSCG00000029558	1.23905	0.0189657	up
ENSSSCG00000034689	1.37424	0.00866213	up
ENSSSCG00000008446	-1.39257	0.00208279	down
ENSSSCG00000035736	1.19893	0.0151732	up
ENSSSCG00000004644	4.07694	0.0495033	up
ENSSSCG00000016721	-1.29596	0.000111441	down
ENSSSCG00000006116	-6.70961	0.0159871	down
ENSSSCG00000012164	1.04794	0.00281556	up
ENSSSCG00000017383	2.40833	0.00610526	up
ENSSSCG00000040366	-1.17856	0.0102673	down
ENSSSCG00000003150	-2.46136	0.00965934	down
ENSSSCG00000023643	1.47826	0.000319748	up
ENSSSCG00000025253	-11.1945	1.24977e-05	down
ENSSSCG00000049099	-1.8479	0.0203529	down
ENSSSCG00000046076	3.72655	0.00772159	up
ENSSSCG00000004434	4.48232	0.00308281	up
ENSSSCG00000013354	2.33858	0.0252952	up
ENSSSCG00000016831	1.85383	0.0304107	up
ENSSSCG00000008648	2.54565	1.01411e-05	up
ENSSSCG00000015362	1.08084	0.00100543	up
ENSSSCG00000044269	-2.44945	0.0179385	down
ENSSSCG00000011195	1.5673	0.0235485	up
ENSSSCG00000003368	2.28111	0.0476942	up
ENSSSCG00000036874	4.30232	0.00165181	up
ENSSSCG00000017372	1.70123	0.021868	up
ENSSSCG00000016877	1.4158	0.000381062	up
ENSSSCG00000015523	-1.51164	0.000100211	down
ENSSSCG00000007305	-1.63839	0.017062	down
ENSSSCG00000009927	-1.73199	0.0240953	down
ENSSSCG00000020895	-3.09656	0.0434833	down
ENSSSCG00000000854	-1.58186	0.0343805	down
ENSSSCG00000009862	1.24324	0.0411946	up
ENSSSCG00000038727	-1.56199	0.0125328	down
ENSSSCG00000042577	-1.2349	0.0187385	down
ENSSSCG00000014840	-2.32781	0.00712617	down
ENSSSCG00000017238	-1.16522	0.000471532	down
ENSSSCG00000022758	1.06323	0.00111604	up
ENSSSCG00000021712	1.45292	0.000117184	up
ENSSSCG00000004057	1.97597	0.00639546	up
ENSSSCG00000037509	-10.3837	1.60445e-08	down
ENSSSCG00000039025	-1.72519	0.00187573	down
ENSSSCG00000022706	3.71687	0.0223604	up
ENSSSCG00000013785	2.37384	0.00866213	up
ENSSSCG00000000856	5.87592	0.000122028	up
ENSSSCG00000010926	-1.33503	0.0463451	down
ENSSSCG00000011167	1.08521	0.0225018	up
ENSSSCG00000006871	-1.0863	0.000768902	down
ENSSSCG00000032115	-1.2637	0.000216503	down
ENSSSCG00000046860	-6.26334	0.0270277	down
ENSSSCG00000027013	1.95212	0.000111441	up
ENSSSCG00000003851	1.62927	8.88572e-05	up
ENSSSCG00000037284	-1.22176	0.0373549	down
ENSSSCG00000014336	-2.98486	0.00014182	down
ENSSSCG00000039651	1.36787	0.00256476	up
ENSSSCG00000029837	1.27313	0.000441555	up
ENSSSCG00000035697	-4.18657	0.00393216	down
ENSSSCG00000023333	2.10535	0.00193099	up
ENSSSCG00000021305	-6.37425	0.0199407	down
ENSSSCG00000025133	1.05468	0.0226249	up
ENSSSCG00000027629	-1.01134	0.00157678	down
ENSSSCG00000021891	1.00507	0.0407609	up
ENSSSCG00000029541	1.99656	0.0059766	up
ENSSSCG00000036441	1.55623	0.00473875	up
ENSSSCG00000013408	-1.38869	0.0133189	down
ENSSSCG00000009357	-1.7864	0.0425644	down
ENSSSCG00000016047	-1.82839	1.61252e-05	down
ENSSSCG00000003854	1.15976	0.000192211	up
ENSSSCG00000006754	-1.04105	0.00122003	down
ENSSSCG00000002651	2.03002	0.0485789	up
ENSSSCG00000009202	-1.55059	0.0166186	down
ENSSSCG00000003762	1.31531	0.000125107	up
ENSSSCG00000003776	1.14658	0.000395045	up
ENSSSCG00000009285	1.15724	0.0225122	up
ENSSSCG00000022968	1.74901	0.000509348	up
ENSSSCG00000036659	1.02162	0.00245773	up
ENSSSCG00000007978	2.12825	0.000539984	up
ENSSSCG00000025492	1.68541	3.7276e-05	up
ENSSSCG00000010814	1.07127	0.00450736	up
ENSSSCG00000005437	-2.14461	0.00014079	down
ENSSSCG00000031557	1.48672	0.0185497	up
ENSSSCG00000027607	-2.333	0.0201757	down
ENSSSCG00000037228	1.1565	0.000168229	up
ENSSSCG00000040464	-2.21357	0.0249545	down
ENSSSCG00000024725	3.04916	0.0476312	up
ENSSSCG00000017604	-1.00059	0.0272029	down
ENSSSCG00000032170	-1.03078	0.0132879	down
ENSSSCG00000033734	-11.9357	8.31653e-07	down
ENSSSCG00000003289	1.24612	0.0035314	up
ENSSSCG00000009845	1.5407	0.0218953	up
ENSSSCG00000024018	1.19765	0.000499198	up
ENSSSCG00000032953	-1.61119	0.0483238	down
ENSSSCG00000005463	-2.05478	0.0220291	down
ENSSSCG00000008787	1.0801	0.00484207	up
ENSSSCG00000050098	1.88683	0.0152771	up
ENSSSCG00000012769	1.01736	0.0090125	up
ENSSSCG00000012818	1.1337	0.00316897	up
ENSSSCG00000010522	1.94468	0.0132322	up
ENSSSCG00000037935	1.03419	0.000895619	up
ENSSSCG00000009162	1.76755	0.0275291	up
ENSSSCG00000040956	-1.64189	0.0165342	down
ENSSSCG00000026248	1.46995	0.00949759	up
ENSSSCG00000007507	-2.57575	0.0369202	down
ENSSSCG00000018094	1.04097	0.000148458	up
ENSSSCG00000007082	-2.85293	0.0244401	down
ENSSSCG00000047927	-1.08327	0.00493754	down
ENSSSCG00000027709	1.13821	0.0233803	up
ENSSSCG00000014083	4.10125	8.94056e-07	up
ENSSSCG00000023837	1.40639	0.0316388	up
ENSSSCG00000044542	-1.25972	0.000376978	down
ENSSSCG00000013363	-2.22971	0.00391466	down
ENSSSCG00000040822	1.16038	0.000642253	up
ENSSSCG00000010570	-3.15022	0.00093351	down
ENSSSCG00000017909	-1.54354	0.0338577	down
ENSSSCG00000016639	1.04409	0.0487759	up
ENSSSCG00000010610	7.48563	0.00167542	up
ENSSSCG00000032354	-10.7477	4.19867e-05	down
ENSSSCG00000031799	-1.73459	0.0122389	down
ENSSSCG00000000906	1.31991	0.018009	up
ENSSSCG00000001025	-2.81744	0.000340309	down
ENSSSCG00000004966	1.54063	0.00105747	up
ENSSSCG00000023891	1.74292	0.010982	up
ENSSSCG00000007133	1.07267	0.00142597	up
ENSSSCG00000030706	1.09536	0.0227677	up
ENSSSCG00000015638	1.4674	0.0319342	up
ENSSSCG00000018092	1.45374	0.000302957	up
ENSSSCG00000028674	2.47631	0.010515	up
ENSSSCG00000007170	-1.12548	0.0454887	down
ENSSSCG00000015579	-2.19524	0.0218599	down
ENSSSCG00000023395	3.2041	0.00187573	up
ENSSSCG00000038149	-2.78952	0.00505689	down
ENSSSCG00000006932	1.87343	0.0283172	up
ENSSSCG00000048332	-2.16449	0.0340578	down
ENSSSCG00000006391	1.18207	0.00230537	up
ENSSSCG00000043289	-1.74961	0.030116	down
ENSSSCG00000034811	1.06248	0.002769	up
ENSSSCG00000040638	1.53565	0.0175667	up
ENSSSCG00000002013	1.95454	0.000145267	up
ENSSSCG00000041448	-2.49305	0.008636	down
ENSSSCG00000040824	-1.91549	0.0142575	down
ENSSSCG00000005474	-2.64986	0.0155885	down
ENSSSCG00000016076	-1.05154	0.0138389	down
ENSSSCG00000043407	2.90815	0.0028028	up
ENSSSCG00000023320	-1.17321	0.0238502	down
ENSSSCG00000047956	-1.423	0.0327686	down
ENSSSCG00000050831	3.71323	0.000471532	up
ENSSSCG00000044895	1.40104	0.0285681	up
ENSSSCG00000044553	-1.1683	0.0173362	down
ENSSSCG00000017741	1.06177	0.00111661	up
ENSSSCG00000013326	-2.99699	0.000618556	down
ENSSSCG00000028295	1.29832	0.0295363	up
ENSSSCG00000002351	1.23151	0.000111441	up
ENSSSCG00000018078	1.00358	0.000216503	up
ENSSSCG00000031321	-2.79666	9.5461e-05	down
ENSSSCG00000037499	-1.0794	0.00611233	down
ENSSSCG00000027085	1.07422	0.0010062	up
ENSSSCG00000010452	1.16238	0.00040942	up
ENSSSCG00000009320	1.13	0.00101432	up
ENSSSCG00000012975	-1.50285	0.0412548	down
ENSSSCG00000015864	-1.59458	0.0224382	down
ENSSSCG00000024860	-2.75739	0.00118717	down
ENSSSCG00000027777	1.04966	0.00572485	up
ENSSSCG00000025842	1.34978	0.00014079	up
ENSSSCG00000040088	1.72425	0.0299612	up
ENSSSCG00000029570	1.00091	0.00266927	up
ENSSSCG00000035629	-1.60285	0.0335706	down
ENSSSCG00000001057	1.16977	0.00113867	up
ENSSSCG00000013513	2.90462	0.00108072	up
ENSSSCG00000009881	1.91672	1.24977e-05	up
ENSSSCG00000023550	3.49789	0.0148047	up
ENSSSCG00000036983	3.10937	0.00088765	up
ENSSSCG00000001931	-2.55741	4.44509e-05	down
ENSSSCG00000007800	-2.98822	0.000251722	down
ENSSSCG00000022925	-2.24079	0.00161374	down
ENSSSCG00000038300	3.02267	0.0189475	up
ENSSSCG00000003831	1.00856	0.000275482	up
ENSSSCG00000039797	-1.35516	0.0300714	down
ENSSSCG00000013175	1.93331	0.0401359	up
ENSSSCG00000017947	1.48346	0.00108072	up
ENSSSCG00000046127	1.64739	0.0110631	up
ENSSSCG00000026302	1.19969	0.0308557	up
ENSSSCG00000046640	2.06899	0.00146934	up
ENSSSCG00000034802	1.69944	0.00124877	up
ENSSSCG00000041758	2.11135	0.0311381	up
ENSSSCG00000015949	1.08148	0.00546145	up
ENSSSCG00000024867	3.13075	0.0416803	up
ENSSSCG00000002747	2.08583	0.0418051	up
ENSSSCG00000013041	-1.29124	0.013087	down
ENSSSCG00000006358	1.0498	0.00221534	up
ENSSSCG00000007541	-1.03141	0.00172429	down
ENSSSCG00000012576	-1.20275	0.0133189	down
ENSSSCG00000045272	2.55088	0.00334581	up
ENSSSCG00000018044	-3.31681	0.00382604	down
ENSSSCG00000002962	-1.13305	0.0204596	down
ENSSSCG00000032422	2.19904	0.00357657	up
ENSSSCG00000048477	-1.11721	0.00546145	down
ENSSSCG00000013102	2.50558	0.0196748	up
ENSSSCG00000003219	-1.75347	0.0196069	down
ENSSSCG00000029073	1.39636	0.0337418	up
ENSSSCG00000005220	1.21564	0.0394711	up
ENSSSCG00000011717	2.00068	0.0167213	up
ENSSSCG00000016626	2.77934	0.00171159	up
ENSSSCG00000004744	-1.17642	0.0365566	down
ENSSSCG00000047675	3.80165	0.00538334	up
ENSSSCG00000003081	1.07326	0.00700427	up
ENSSSCG00000013278	1.07192	0.00661086	up
ENSSSCG00000000207	1.69236	0.000384206	up
ENSSSCG00000015973	1.54917	0.000292595	up
ENSSSCG00000000138	-4.92242	0.00832395	down
ENSSSCG00000050967	-1.31284	0.039015	down
ENSSSCG00000007992	1.16023	0.000644671	up
ENSSSCG00000010348	1.40325	0.0190037	up
ENSSSCG00000035649	2.63331	0.0188472	up
ENSSSCG00000016385	2.34737	0.00885965	up
ENSSSCG00000024938	1.22747	0.000533291	up
ENSSSCG00000007436	3.36247	0.00105476	up
ENSSSCG00000017990	1.5083	0.0196505	up
ENSSSCG00000028278	1.11775	0.000607026	up
ENSSSCG00000005983	-1.42118	7.37417e-05	down
ENSSSCG00000016646	-2.07464	0.00182326	down
ENSSSCG00000034739	1.08943	0.00880274	up
ENSSSCG00000036224	-2.95363	9.5461e-05	down
ENSSSCG00000039342	-2.82027	0.0175667	down
ENSSSCG00000027877	1.81126	0.00928556	up
ENSSSCG00000043488	-2.05564	0.00470175	down
ENSSSCG00000032369	1.19133	0.0382399	up
ENSSSCG00000030165	-1.28578	0.0211347	down
ENSSSCG00000015396	-2.05634	0.0402285	down
ENSSSCG00000012427	1.73	0.000157864	up
ENSSSCG00000021205	-1.05911	0.00484207	down
ENSSSCG00000014933	2.00652	0.0136611	up
ENSSSCG00000012679	1.14338	0.0250754	up
ENSSSCG00000035428	-7.80923	0.000697576	down
ENSSSCG00000000795	-1.36221	0.00810847	down
ENSSSCG00000036534	1.09631	0.00143284	up
ENSSSCG00000014672	1.47388	0.0149418	up
ENSSSCG00000036331	-1.06401	0.0138389	down
ENSSSCG00000049524	1.01961	0.00734167	up
ENSSSCG00000012174	1.0271	0.000833463	up
ENSSSCG00000014838	-1.12447	0.0015498	down
ENSSSCG00000027568	1.6867	0.0377428	up
ENSSSCG00000009144	7.11317	6.59011e-07	up
ENSSSCG00000000883	-5.97529	0.0478616	down
ENSSSCG00000003449	2.06441	0.0388923	up
ENSSSCG00000021161	-1.85781	0.00202624	down
ENSSSCG00000022060	-1.67042	0.0190167	down
ENSSSCG00000026600	-1.03285	0.00117718	down
ENSSSCG00000001484	2.8122	0.0369393	up
ENSSSCG00000033335	1.32767	0.0273578	up
ENSSSCG00000002032	-1.75411	0.0189206	down
ENSSSCG00000014060	1.16223	0.000273198	up
ENSSSCG00000018015	-1.34468	0.0364615	down
ENSSSCG00000044225	-1.81527	0.0091982	down
ENSSSCG00000007845	1.08877	0.00161412	up
ENSSSCG00000018069	1.47979	0.00118553	up
ENSSSCG00000012026	-1.91532	0.000115044	down
ENSSSCG00000012071	4.60035	0.00750884	up
ENSSSCG00000016925	-1.29934	0.000148458	down
ENSSSCG00000022289	1.17626	0.000698602	up
ENSSSCG00000009115	1.63017	0.0118461	up
ENSSSCG00000028460	1.29683	0.0404003	up
ENSSSCG00000043584	-2.75516	0.0388923	down
ENSSSCG00000048104	2.88727	0.000540812	up
ENSSSCG00000009134	-1.32272	0.000629008	down
ENSSSCG00000027826	1.3045	0.00118717	up
ENSSSCG00000039188	1.44923	0.0256435	up
ENSSSCG00000031228	-1.2653	0.0476312	down
ENSSSCG00000023328	-2.02243	0.0106161	down
ENSSSCG00000050093	2.18132	0.00010478	up
ENSSSCG00000018091	1.93041	4.1057e-05	up
ENSSSCG00000031898	1.09132	0.00250247	up
ENSSSCG00000003088	-2.12056	0.00844203	down
ENSSSCG00000048323	1.56995	0.0374541	up
ENSSSCG00000003149	-3.14373	0.00205156	down
ENSSSCG00000020934	1.47848	0.018355	up
ENSSSCG00000004094	-1.474	0.0147424	down
ENSSSCG00000036961	1.7138	0.0243071	up
ENSSSCG00000016199	1.01998	0.00094246	up
ENSSSCG00000034350	1.36693	0.00118717	up
ENSSSCG00000026686	-1.02804	0.00046373	down
ENSSSCG00000013028	1.00726	0.00628307	up
ENSSSCG00000005152	1.72494	0.0138389	up
ENSSSCG00000014670	1.16683	0.000203004	up
ENSSSCG00000011278	1.21481	0.00174785	up
ENSSSCG00000021067	1.15639	0.0248979	up
ENSSSCG00000044952	1.02206	0.0030884	up
ENSSSCG00000046234	2.91205	0.00142724	up
ENSSSCG00000012841	1.10832	0.000560467	up
ENSSSCG00000022247	1.34166	0.00321053	up
ENSSSCG00000027641	-2.76607	0.0471614	down
ENSSSCG00000015320	1.22388	0.0383722	up
ENSSSCG00000035702	1.19969	0.032702	up
ENSSSCG00000033000	1.50586	0.000267945	up
ENSSSCG00000011766	1.40444	0.00360327	up
ENSSSCG00000014076	3.24082	0.0037256	up
ENSSSCG00000009240	2.27874	0.00776912	up
ENSSSCG00000035756	-1.37948	0.027695	down
ENSSSCG00000048526	-3.3474	0.00129726	down
ENSSSCG00000000515	1.60288	0.0464092	up
ENSSSCG00000032661	-7.50647	6.87839e-06	down
ENSSSCG00000022390	1.29461	0.0224022	up
ENSSSCG00000002697	1.15975	0.00248482	up
ENSSSCG00000011290	1.04154	0.00164249	up
ENSSSCG00000008404	1.11315	0.000427573	up
ENSSSCG00000002313	-1.41875	0.000111441	down
ENSSSCG00000004499	1.14597	0.000148458	up
ENSSSCG00000035027	-2.16195	0.000374368	down
ENSSSCG00000029507	-1.12951	0.00156914	down
ENSSSCG00000034139	-1.07533	0.00417533	down
ENSSSCG00000024681	1.88437	0.00673964	up
ENSSSCG00000032557	1.04779	0.0442698	up
ENSSSCG00000010012	1.18857	0.0498503	up
ENSSSCG00000007554	-2.36616	0.000486118	down
ENSSSCG00000039103	-1.27159	0.0223354	down
ENSSSCG00000006917	1.1255	0.000467476	up
ENSSSCG00000032698	1.41908	0.0049267	up
ENSSSCG00000017801	-1.32943	0.021167	down
ENSSSCG00000035371	1.39783	0.0175571	up
ENSSSCG00000010948	-1.74685	0.00628307	down
ENSSSCG00000006940	-2.94429	0.00105777	down
ENSSSCG00000011500	-1.49148	0.00124877	down
ENSSSCG00000009151	1.04101	0.000546315	up
ENSSSCG00000023807	1.22405	0.000393113	up
ENSSSCG00000000456	2.38134	0.00305673	up
ENSSSCG00000000577	-2.05266	0.025955	down
ENSSSCG00000009972	1.50929	0.000151532	up
ENSSSCG00000007497	-1.38092	0.0233776	down
ENSSSCG00000024416	1.35653	0.0399522	up
ENSSSCG00000000084	-1.44433	0.00093351	down
ENSSSCG00000037567	-2.92641	0.00266927	down
ENSSSCG00000024024	1.65599	0.0257873	up
ENSSSCG00000005424	1.59488	0.000523795	up
ENSSSCG00000000531	1.35354	0.0195762	up
ENSSSCG00000010912	1.64849	0.0497256	up
ENSSSCG00000022655	1.05083	0.000275482	up
ENSSSCG00000025901	1.02206	0.0263944	up
ENSSSCG00000032067	1.12241	0.000924519	up
ENSSSCG00000008368	1.02458	0.0105714	up
ENSSSCG00000006359	-2.37024	0.0249545	down
ENSSSCG00000038536	-3.93766	0.049812	down
ENSSSCG00000011673	5.7187	0.00049778	up
ENSSSCG00000000651	3.18662	0.00187573	up
ENSSSCG00000008535	1.98005	0.000509348	up
ENSSSCG00000006729	-1.05044	0.000631259	down
ENSSSCG00000016687	2.18036	0.00130412	up
ENSSSCG00000041130	-1.51235	0.0264725	down
ENSSSCG00000010537	1.5495	0.000972633	up
ENSSSCG00000026498	1.08927	0.00185015	up
ENSSSCG00000016579	-1.37688	0.0412252	down
ENSSSCG00000011978	1.04961	0.00173166	up
ENSSSCG00000024144	1.24166	0.000994625	up
ENSSSCG00000015790	1.0636	0.000997823	up
ENSSSCG00000003157	-1.62021	0.00928556	down
ENSSSCG00000034345	1.36919	0.02144	up
ENSSSCG00000006472	-2.86624	0.00155317	down
ENSSSCG00000012663	-1.57365	0.00956692	down
ENSSSCG00000002716	1.17483	0.0298857	up
ENSSSCG00000034164	1.41166	0.01509	up
ENSSSCG00000011077	1.24443	0.0374541	up
ENSSSCG00000016082	-1.11292	0.00288011	down
ENSSSCG00000025455	1.16222	0.000209471	up
ENSSSCG00000012178	-12.1055	7.43895e-08	down
ENSSSCG00000006423	1.96329	0.009142	up
ENSSSCG00000017488	1.16534	0.0243896	up
ENSSSCG00000034767	-1.752	0.0142785	down
ENSSSCG00000021862	1.25584	0.000374368	up
ENSSSCG00000004191	2.36714	0.01998	up
ENSSSCG00000013550	1.14937	0.00424851	up
ENSSSCG00000007849	-1.47109	0.0357581	down
ENSSSCG00000022337	1.93759	0.0250252	up
ENSSSCG00000013100	1.41105	0.0185166	up
ENSSSCG00000014598	1.00423	0.000546315	up
ENSSSCG00000014565	1.12907	0.000392718	up
ENSSSCG00000038462	-1.89524	0.0131209	down
ENSSSCG00000013551	1.35814	0.00124877	up
ENSSSCG00000036649	-3.40729	0.0124223	down
ENSSSCG00000013374	2.00544	0.0442628	up
ENSSSCG00000016332	1.55869	0.0283572	up
ENSSSCG00000002349	2.01905	1.58776e-05	up
ENSSSCG00000037140	2.08427	0.00534242	up
ENSSSCG00000006745	1.55553	0.00655749	up
ENSSSCG00000007926	2.37477	0.000951769	up
ENSSSCG00000026754	-1.15613	0.00145191	down
ENSSSCG00000004679	1.47481	0.00307081	up
ENSSSCG00000007391	-1.38295	0.0464628	down
ENSSSCG00000033381	1.6406	0.0198966	up
ENSSSCG00000043301	2.10165	0.00443236	up
ENSSSCG00000040795	-6.1893	0.0495339	down
ENSSSCG00000011755	1.074	0.0021091	up
ENSSSCG00000026417	1.28721	0.0327686	up
ENSSSCG00000031163	1.77788	0.0033093	up
ENSSSCG00000047560	-2.56887	0.00225412	down
ENSSSCG00000015828	1.33327	0.00628095	up
ENSSSCG00000031724	1.14368	0.000679813	up
ENSSSCG00000001716	1.64033	0.000498894	up
ENSSSCG00000014314	-3.50567	0.000820188	down
ENSSSCG00000031889	1.18024	0.0379356	up
ENSSSCG00000007710	2.00715	0.00287307	up
ENSSSCG00000032551	4.1489	0.00309918	up
ENSSSCG00000035379	1.34125	0.000874251	up
ENSSSCG00000030113	-3.95127	0.000214283	down
ENSSSCG00000003439	-1.08938	0.00467932	down
ENSSSCG00000011198	1.44314	0.00010478	up
ENSSSCG00000041378	-3.39212	0.00306577	down
ENSSSCG00000038405	2.17718	0.0059766	up
ENSSSCG00000045989	-1.2986	0.0340807	down
ENSSSCG00000041834	-1.71175	0.00254031	down
ENSSSCG00000036956	-1.58927	0.00927408	down
ENSSSCG00000038918	-1.0926	0.00172429	down
ENSSSCG00000006857	-1.3316	0.0132879	down
ENSSSCG00000012006	1.30831	0.00857885	up
ENSSSCG00000048415	2.44802	0.00870344	up
ENSSSCG00000004065	-1.31729	0.00219583	down
ENSSSCG00000015401	1.52281	0.0469603	up
ENSSSCG00000005307	6.09412	0.0351414	up
ENSSSCG00000051776	1.46208	0.0435461	up
ENSSSCG00000023584	1.30456	0.0297861	up
ENSSSCG00000033849	1.34845	0.0412213	up
ENSSSCG00000036789	1.07731	0.00404226	up
ENSSSCG00000013360	1.47074	0.030696	up
ENSSSCG00000005594	1.51123	0.0490818	up
ENSSSCG00000017331	-3.00591	0.0211347	down
ENSSSCG00000042004	-1.2579	0.000313877	down
ENSSSCG00000001702	-3.17206	0.00270281	down
ENSSSCG00000002052	1.35187	0.032994	up
ENSSSCG00000012002	1.33595	0.0383337	up
ENSSSCG00000017407	-1.3347	0.0345706	down
ENSSSCG00000008985	-3.32268	0.00554556	down
ENSSSCG00000038526	-1.15286	0.0150406	down
ENSSSCG00000003913	1.1312	0.00093351	up
ENSSSCG00000002781	1.67597	0.0382708	up
ENSSSCG00000010861	1.41471	0.00015213	up
ENSSSCG00000012076	2.22935	1.6523e-05	up
ENSSSCG00000025759	6.22434	0.0299073	up
ENSSSCG00000006107	1.23979	0.00139834	up
ENSSSCG00000023090	-2.03334	0.0189657	down
ENSSSCG00000034887	1.43538	0.0285249	up
ENSSSCG00000027525	-1.56191	0.000314592	down
ENSSSCG00000025686	-1.15111	0.00285705	down
ENSSSCG00000039710	1.01387	0.0161635	up
ENSSSCG00000024313	1.06406	0.00165398	up
ENSSSCG00000018080	2.34846	0.0075576	up
ENSSSCG00000016542	-2.64612	0.000973547	down
ENSSSCG00000010437	1.01743	0.012558	up
ENSSSCG00000002811	1.87407	0.0409579	up
ENSSSCG00000010224	-1.32188	0.0450478	down
ENSSSCG00000003569	1.32631	0.00254031	up
ENSSSCG00000040779	-2.88821	0.0225122	down
ENSSSCG00000047958	1.78467	0.0160308	up
ENSSSCG00000006875	-2.55439	0.00424851	down
ENSSSCG00000038383	-1.27153	0.000356452	down
ENSSSCG00000013411	-1.00458	0.0386307	down
ENSSSCG00000015390	1.36336	0.0204596	up
ENSSSCG00000035037	-2.72216	7.49381e-05	down
ENSSSCG00000051742	1.74645	0.0177016	up
ENSSSCG00000023215	1.61475	5.03174e-05	up
ENSSSCG00000006288	1.61591	0.0224022	up
ENSSSCG00000008645	-1.24597	0.0230246	down
ENSSSCG00000031503	1.08195	0.00245209	up
ENSSSCG00000014725	1.38722	0.0149695	up
ENSSSCG00000003006	2.07971	0.00450258	up
ENSSSCG00000013375	-1.35289	0.0104239	down
ENSSSCG00000007064	1.01256	0.00172429	up
ENSSSCG00000018075	1.13515	0.000149801	up
ENSSSCG00000017297	1.90606	0.00987196	up
ENSSSCG00000003784	-1.5691	0.0303616	down
ENSSSCG00000015027	-1.18382	0.00575358	down
ENSSSCG00000015784	1.37625	0.000311352	up
ENSSSCG00000041307	-2.28529	0.00405571	down
ENSSSCG00000006474	-1.09103	0.00149022	down
ENSSSCG00000050992	1.36579	0.029753	up
ENSSSCG00000031616	-3.86844	0.000552433	down
ENSSSCG00000001473	2.11364	0.00487097	up
ENSSSCG00000016420	-1.84939	0.000115044	down
ENSSSCG00000029304	1.64398	8.88572e-05	up
ENSSSCG00000013148	-4.04197	0.00118717	down
ENSSSCG00000004139	1.58572	0.00392995	up
ENSSSCG00000029990	3.51991	0.000267289	up
ENSSSCG00000035195	-1.21354	0.000570456	down
ENSSSCG00000044211	-1.53262	0.00208279	down
ENSSSCG00000028943	1.25238	0.000111441	up
ENSSSCG00000004545	2.02217	0.0287172	up
ENSSSCG00000031736	1.12526	0.0021091	up
ENSSSCG00000005221	1.57892	0.0133856	up
ENSSSCG00000028101	-2.00752	0.0145245	down
ENSSSCG00000015048	2.3842	0.0272115	up
ENSSSCG00000003929	-1.99409	0.00523566	down
ENSSSCG00000009966	1.45005	0.0213695	up
ENSSSCG00000050471	-1.65113	0.000871652	down
ENSSSCG00000001455	1.2464	0.00076596	up
ENSSSCG00000030544	1.43361	0.000163776	up
ENSSSCG00000027660	1.77821	1.58776e-05	up
ENSSSCG00000009221	-1.29723	0.0471818	down
ENSSSCG00000038824	1.49165	0.0361493	up
ENSSSCG00000006873	-1.2725	0.0215525	down
ENSSSCG00000012132	1.48024	0.0363195	up
ENSSSCG00000025652	-1.66178	0.0367932	down
ENSSSCG00000032810	-1.69713	0.00705727	down
ENSSSCG00000035256	1.6932	0.0119559	up
ENSSSCG00000004629	-1.24435	0.0109577	down
ENSSSCG00000007161	-1.06615	0.000842059	down
ENSSSCG00000000997	1.09519	0.0331503	up
ENSSSCG00000038514	-1.07608	0.0283572	down
ENSSSCG00000003521	-1.90842	0.00454804	down
ENSSSCG00000014128	1.4912	0.000233389	up
ENSSSCG00000023080	1.37167	0.000427573	up
ENSSSCG00000016686	3.05537	0.0112647	up
ENSSSCG00000040533	1.39971	0.0480214	up
ENSSSCG00000023498	2.44825	0.000103156	up
ENSSSCG00000010826	-1.06663	0.00356656	down
ENSSSCG00000016810	1.02269	0.000402734	up
ENSSSCG00000039287	1.48296	0.0144382	up
ENSSSCG00000043205	-1.49584	0.0205846	down
ENSSSCG00000021581	-1.33642	0.0377977	down
ENSSSCG00000021093	4.3351	0.000533291	up
ENSSSCG00000001549	2.24857	0.000275482	up
ENSSSCG00000049139	-1.40211	0.0032439	down
ENSSSCG00000002388	1.40917	0.00112755	up
ENSSSCG00000008647	1.92329	0.000716779	up
ENSSSCG00000048970	-4.34295	0.00161636	down
ENSSSCG00000050791	-1.21398	0.00182326	down
ENSSSCG00000013233	-1.1037	0.0019646	down
ENSSSCG00000005472	-2.33017	0.0027965	down
ENSSSCG00000005413	3.19731	0.0345155	up
ENSSSCG00000022380	-1.77943	0.0080785	down
ENSSSCG00000002443	-2.81602	0.0150028	down
ENSSSCG00000040608	2.10302	0.000111441	up
ENSSSCG00000032896	1.53362	0.00933933	up
ENSSSCG00000028523	-1.38033	0.000145267	down
ENSSSCG00000037532	1.23212	0.00368932	up
ENSSSCG00000028777	1.33329	0.0219922	up
ENSSSCG00000030991	1.14755	0.0147558	up
ENSSSCG00000030565	1.94522	0.00108661	up
ENSSSCG00000026430	-11.2773	1.24668e-06	down
ENSSSCG00000011208	1.64921	0.00375161	up
ENSSSCG00000046222	1.21336	0.042785	up
ENSSSCG00000042906	5.67333	0.00667077	up
ENSSSCG00000005385	-4.5752	0.000273198	down
ENSSSCG00000037869	1.01598	0.00334581	up
ENSSSCG00000034598	-1.24073	0.000182328	down
ENSSSCG00000002279	2.38254	0.00462872	up
ENSSSCG00000022364	1.53012	0.000435092	up
ENSSSCG00000025651	1.13074	0.00165181	up
ENSSSCG00000006463	1.0195	0.00148707	up
ENSSSCG00000001395	1.54633	0.0299975	up
ENSSSCG00000006503	1.35333	0.0389679	up
ENSSSCG00000037854	1.28649	0.00553375	up
ENSSSCG00000022099	2.77453	0.000116291	up
ENSSSCG00000025186	1.09783	0.000263603	up
ENSSSCG00000000148	2.14015	0.000984296	up
ENSSSCG00000033190	1.3437	0.000822915	up
ENSSSCG00000031053	1.52365	0.0235235	up
ENSSSCG00000027372	1.21254	0.000145456	up
ENSSSCG00000010142	-1.08042	0.0406908	down
ENSSSCG00000001762	1.59142	0.00140713	up
ENSSSCG00000029264	1.70371	0.0174487	up
ENSSSCG00000021041	1.68208	7.49381e-05	up
ENSSSCG00000007281	1.00908	0.000631259	up
ENSSSCG00000016548	1.30892	0.000502501	up
ENSSSCG00000015395	2.32435	0.026349	up
ENSSSCG00000026153	1.10125	0.00176798	up
ENSSSCG00000009290	2.03294	2.37982e-05	up
ENSSSCG00000013150	2.99737	0.00198188	up
ENSSSCG00000011102	1.07027	0.0021091	up
ENSSSCG00000035297	1.03736	0.00535991	up
ENSSSCG00000015249	-1.83868	0.0123343	down
ENSSSCG00000009914	-1.15173	0.00493369	down
ENSSSCG00000033822	-1.60639	0.0105279	down
ENSSSCG00000029977	3.94347	0.00940458	up
ENSSSCG00000038732	1.18565	0.0165759	up
ENSSSCG00000009889	-1.75625	0.00020837	down
ENSSSCG00000025751	1.56208	0.000273198	up
ENSSSCG00000033987	-1.24649	0.000721433	down
ENSSSCG00000045769	-1.20953	0.0119737	down
ENSSSCG00000011681	1.28276	0.000330625	up
ENSSSCG00000023296	-3.0025	1.5536e-06	down
ENSSSCG00000010653	1.1624	0.0138389	up
ENSSSCG00000006105	-2.36657	0.00285705	down
ENSSSCG00000003799	-1.29568	0.019045	down
ENSSSCG00000007488	1.0149	0.000471532	up
ENSSSCG00000021342	-1.94724	0.011417	down
ENSSSCG00000032831	1.39524	0.0122287	up
ENSSSCG00000007801	-1.40028	0.000561581	down
ENSSSCG00000006734	2.23067	0.00442816	up
ENSSSCG00000004012	-2.61409	0.000540096	down
ENSSSCG00000002915	2.21143	0.011325	up
ENSSSCG00000039261	2.38007	0.00580195	up
ENSSSCG00000017886	1.25288	0.00155752	up
ENSSSCG00000008586	1.4279	0.0300714	up
ENSSSCG00000017416	2.05631	0.00527958	up
ENSSSCG00000030548	1.50324	0.00253249	up
ENSSSCG00000008144	-1.04215	0.00100543	down
ENSSSCG00000031300	1.13284	0.00869856	up
ENSSSCG00000024476	1.75157	0.00383541	up
ENSSSCG00000004452	-4.3275	0.0200217	down
ENSSSCG00000011194	-1.0171	0.0365498	down
ENSSSCG00000015656	1.78871	0.0298686	up
ENSSSCG00000027428	-3.26523	2.47663e-05	down
ENSSSCG00000010330	1.45653	0.000145267	up
ENSSSCG00000041264	1.38627	0.00987605	up
ENSSSCG00000038757	1.15778	0.00112223	up
ENSSSCG00000006413	3.30954	0.00567876	up
ENSSSCG00000004713	3.30762	0.00515683	up
ENSSSCG00000037292	-2.28294	0.00721093	down
ENSSSCG00000039747	1.2509	0.0497527	up
ENSSSCG00000029034	1.0841	0.000539984	up
ENSSSCG00000013378	-1.73299	0.0434604	down
ENSSSCG00000024550	1.06154	0.00205156	up
ENSSSCG00000026864	-7.3077	0.00240707	down
ENSSSCG00000035251	4.39626	0.0138389	up
ENSSSCG00000038249	-10.7672	5.43713e-05	down
ENSSSCG00000049831	-1.35998	0.0476701	down
ENSSSCG00000046969	2.25424	0.0133189	up
ENSSSCG00000001727	1.01826	0.000311352	up
ENSSSCG00000025768	-1.18559	0.00118553	down
ENSSSCG00000046350	-2.02435	0.0100863	down
ENSSSCG00000000216	1.83733	0.0246139	up
ENSSSCG00000005086	1.8258	0.0155365	up
ENSSSCG00000028327	-1.08271	0.00256072	down
ENSSSCG00000034119	3.432	0.000649318	up
ENSSSCG00000045313	-1.54034	0.0473296	down
ENSSSCG00000043259	2.58169	0.0369496	up
ENSSSCG00000017884	3.51061	0.000592617	up
ENSSSCG00000003410	1.52275	0.00398056	up
ENSSSCG00000011436	-2.22431	0.00380193	down
ENSSSCG00000027665	2.36562	0.0131544	up
ENSSSCG00000006168	1.0251	0.000438296	up
ENSSSCG00000004368	1.20939	0.000311352	up
ENSSSCG00000000045	1.23907	0.00025414	up
ENSSSCG00000016971	1.52936	0.00014079	up
ENSSSCG00000014599	1.29499	0.0332238	up
ENSSSCG00000023903	1.09337	0.00166238	up
ENSSSCG00000028691	1.44934	0.000220815	up
ENSSSCG00000024204	-3.38286	0.0175667	down
ENSSSCG00000014257	2.67118	0.00112964	up
ENSSSCG00000012172	1.00539	0.000325254	up
ENSSSCG00000015673	1.21745	0.0388923	up
