# Supplementary material for: Comparative Transcriptome Analyses of Longissimus thoracis Between Pig Breeds Differing in Muscle Characteristics
Source: Front Genet. 2020 Nov 16;11:526309. doi: 10.3389/fgene.2020.526309 (PMC7717936; doi:10.3389/fgene.2020.526309)
Supplement: Supplementary Table 3 — GO information for up-regulated and down-regulated genes at three time points, respectively. [file Table_3.XLSX]

## Sheet: Sheet3
	d0_down	d0_up	d90_down	d90_up	d180_down	d180_up
GO:0045087:innate immune response	2.10576e-06	1	1	0.00378391	1	1
GO:0009615:response to virus	1.04659e-05	1	1	0.00250776	1	9.19016e-05
GO:0031012:extracellular matrix	7.13865e-05	1	1	1.57075e-05	0.000544061	1
GO:0001503:ossification	0.000750053	1	1	1	1	1
GO:0016324:apical plasma membrane	0.00112388	1	1	1	1	1
GO:0006220:pyrimidine nucleotide metabolic process	0.00124627	1	1	1	1	1
GO:0007156:homophilic cell adhesion via plasma membrane adhesion molecules	0.00263084	1	1	1	1	1
GO:0005509:calcium ion binding	0.002668	1	1	8.95961e-06	0.00772244	0.00213703
GO:0098978:glutamatergic synapse	0.00281855	1	1	1	1	1
GO:0005903:brush border	0.00362852	1	1	1	1	1
GO:0005581:collagen trimer	0.00376179	1	1	0.000754356	1	1
GO:0051216:cartilage development	0.00376179	1	1	1	1	1
GO:0009617:response to bacterium	0.0040775	1	1	1	1	1
GO:0042832:defense response to protozoan	0.00532409	1	1	1	1	1
GO:0040018:positive regulation of multicellular organism growth	0.00609427	1	1	1	1	1
GO:0062023:collagen-containing extracellular matrix	0.00751607	1	1	0.00141726	1	1
GO:0002063:chondrocyte development	0.00945017	1	1	1	1	1
GO:0007276:gamete generation	0.00945017	1	1	1	1	1
GO:0005975:carbohydrate metabolic process	1	0.00100651	1	1	1	1
GO:0006952:defense response	1	0.00889942	1	1	1	1
GO:0098869:cellular oxidant detoxification	1	0.00976039	1	1	1	1
GO:0000278:mitotic cell cycle	1	1	1	1.64494e-06	1	1
GO:0009897:external side of plasma membrane	1	1	1	2.21862e-06	1	1
GO:0000776:kinetochore	1	1	1	3.65348e-05	1	1
GO:0014068:positive regulation of phosphatidylinositol 3-kinase signaling	1	1	1	5.47326e-05	1	1
GO:0008009:chemokine activity	1	1	1	0.000163197	1	1
GO:0003779:actin binding	1	1	1	0.000561139	1	1
GO:0071346:cellular response to interferon-gamma	1	1	1	0.000631988	1	1
GO:0051281:positive regulation of release of sequestered calcium ion into cytosol	1	1	1	0.000813895	1	1
GO:0000777:condensed chromosome kinetochore	1	1	1	0.000906979	1	1
GO:0042127:regulation of cell proliferation	1	1	1	0.00156119	1	1
GO:0008017:microtubule binding	1	1	1	0.00188777	1	1
GO:0004713:protein tyrosine kinase activity	1	1	1	0.00189777	1	1
GO:0051301:cell division	1	1	1	0.00211908	1	1
GO:0070372:regulation of ERK1 and ERK2 cascade	1	1	1	0.00240468	1	1
GO:0002548:monocyte chemotaxis	1	1	1	0.00255247	1	1
GO:0006633:fatty acid biosynthetic process	1	1	1	0.00305127	1	1
GO:0042102:positive regulation of T cell proliferation	1	1	1	0.00305127	1	1
GO:0005871:kinesin complex	1	1	1	0.00316718	1	1
GO:0016126:sterol biosynthetic process	1	1	1	0.00360578	1	1
GO:0048020:CCR chemokine receptor binding	1	1	1	0.00434465	1	1
GO:0000793:condensed chromosome	1	1	1	0.00434465	1	1
GO:0006260:DNA replication	1	1	1	0.00478575	1	1
GO:0007159:leukocyte cell-cell adhesion	1	1	1	0.00518531	1	1
GO:0030170:pyridoxal phosphate binding	1	1	1	0.00540675	1	0.00499272
GO:0032496:response to lipopolysaccharide	1	1	1	0.00702555	1	1
GO:0006909:phagocytosis	1	1	1	0.0070621	1	1
GO:0050766:positive regulation of phagocytosis	1	1	1	0.0070621	1	1
GO:0071356:cellular response to tumor necrosis factor	1	1	1	0.00828871	1	1
GO:0048247:lymphocyte chemotaxis	1	1	1	0.00838789	1	1
GO:0001525:angiogenesis	1	1	1	0.00868923	1	1
GO:0005125:cytokine activity	1	1	1	0.00875696	1	1
GO:0048661:positive regulation of smooth muscle cell proliferation	1	1	1	0.00970471	1	1
GO:0016491:oxidoreductase activity	1	1	1	0.00970699	1	1.30141e-09
GO:0035914:skeletal muscle cell differentiation	1	1	1	1	3.87261e-06	1
GO:0006821:chloride transport	1	1	1	1	6.32989e-05	1
GO:0031175:neuron projection development	1	1	1	1	0.0010204	1
GO:0000976:transcription regulatory region sequence-specific DNA binding	1	1	1	1	0.00743298	1
GO:0042803:protein homodimerization activity	1	1	1	1	0.00753296	1
GO:0070469:respiratory chain	1	1	1	1	1	2.50509e-08
GO:0008137:NADH dehydrogenase (ubiquinone) activity	1	1	1	1	1	2.00822e-07
GO:0005747:mitochondrial respiratory chain complex I	1	1	1	1	1	3.01969e-06
GO:0005751:mitochondrial respiratory chain complex IV	1	1	1	1	1	5.22666e-06
GO:0005750:mitochondrial respiratory chain complex III	1	1	1	1	1	3.33697e-05
GO:0006754:ATP biosynthetic process	1	1	1	1	1	6.5756e-05
GO:0006635:fatty acid beta-oxidation	1	1	1	1	1	0.00010034
GO:0004129:cytochrome-c oxidase activity	1	1	1	1	1	0.000153899
GO:1902600:proton transmembrane transport	1	1	1	1	1	0.000300047
GO:0006811:ion transport	1	1	1	1	1	0.00130477
GO:0045214:sarcomere organization	1	1	1	1	1	0.00132267
GO:0006099:tricarboxylic acid cycle	1	1	1	1	1	0.00153332
GO:0022900:electron transport chain	1	1	1	1	1	0.00499272
GO:0006979:response to oxidative stress	1	1	1	1	1	0.00501982
