# Supplementary material for: Comparative Transcriptome Analyses of Longissimus thoracis Between Pig Breeds Differing in Muscle Characteristics
Source: Front Genet. 2020 Nov 16;11:526309. doi: 10.3389/fgene.2020.526309 (PMC7717936; doi:10.3389/fgene.2020.526309)
Supplement: Supplementary Table 4 — Gene information in each of 5 clusters. [file Table_4.XLSX]

## Sheet: Sheet1
Original row	ID
Cluster1	ENSSSCG00000023423
Cluster1	ENSSSCG00000030225
Cluster1	ENSSSCG00000038200
Cluster1	ENSSSCG00000002315
Cluster1	ENSSSCG00000006935
Cluster1	ENSSSCG00000001076
Cluster1	ENSSSCG00000033518
Cluster1	ENSSSCG00000016448
Cluster1	ENSSSCG00000015871
Cluster1	ENSSSCG00000035924
Cluster1	ENSSSCG00000035430
Cluster1	ENSSSCG00000034846
Cluster1	ENSSSCG00000005604
Cluster1	ENSSSCG00000024881
Cluster1	ENSSSCG00000036311
Cluster1	ENSSSCG00000037247
Cluster1	ENSSSCG00000016674
Cluster1	ENSSSCG00000040581
Cluster1	ENSSSCG00000040253
Cluster1	ENSSSCG00000014091
Cluster1	ENSSSCG00000035859
Cluster1	ENSSSCG00000000640
Cluster1	ENSSSCG00000008959
Cluster1	ENSSSCG00000006968
Cluster1	ENSSSCG00000000234
Cluster1	ENSSSCG00000043967
Cluster1	ENSSSCG00000015835
Cluster1	ENSSSCG00000003833
Cluster1	ENSSSCG00000003150
Cluster1	ENSSSCG00000011397
Cluster1	ENSSSCG00000034266
Cluster1	ENSSSCG00000015523
Cluster1	ENSSSCG00000042577
Cluster1	ENSSSCG00000009053
Cluster1	ENSSSCG00000006871
Cluster1	ENSSSCG00000046860
Cluster1	ENSSSCG00000027607
Cluster1	ENSSSCG00000042910
Cluster1	ENSSSCG00000009848
Cluster1	ENSSSCG00000011451
Cluster1	ENSSSCG00000010507
Cluster1	ENSSSCG00000047927
Cluster1	ENSSSCG00000017909
Cluster1	ENSSSCG00000050097
Cluster1	ENSSSCG00000050663
Cluster1	ENSSSCG00000028295
Cluster1	ENSSSCG00000012975
Cluster1	ENSSSCG00000035629
Cluster1	ENSSSCG00000009046
Cluster1	ENSSSCG00000037533
Cluster1	ENSSSCG00000013041
Cluster1	ENSSSCG00000003895
Cluster1	ENSSSCG00000017521
Cluster1	ENSSSCG00000003737
Cluster1	ENSSSCG00000015396
Cluster1	ENSSSCG00000036331
Cluster1	ENSSSCG00000022322
Cluster1	ENSSSCG00000012133
Cluster1	ENSSSCG00000044225
Cluster1	ENSSSCG00000015544
Cluster1	ENSSSCG00000027641
Cluster1	ENSSSCG00000006940
Cluster1	ENSSSCG00000011500
Cluster1	ENSSSCG00000007497
Cluster1	ENSSSCG00000037567
Cluster1	ENSSSCG00000026536
Cluster1	ENSSSCG00000041130
Cluster1	ENSSSCG00000003157
Cluster1	ENSSSCG00000031614
Cluster1	ENSSSCG00000010481
Cluster1	ENSSSCG00000026754
Cluster1	ENSSSCG00000007391
Cluster1	ENSSSCG00000022301
Cluster1	ENSSSCG00000030113
Cluster1	ENSSSCG00000010219
Cluster1	ENSSSCG00000039677
Cluster1	ENSSSCG00000014293
Cluster1	ENSSSCG00000024633
Cluster1	ENSSSCG00000003784
Cluster1	ENSSSCG00000031616
Cluster1	ENSSSCG00000016420
Cluster1	ENSSSCG00000017446
Cluster1	ENSSSCG00000024045
Cluster1	ENSSSCG00000026945
Cluster1	ENSSSCG00000009221
Cluster1	ENSSSCG00000007161
Cluster1	ENSSSCG00000032333
Cluster1	ENSSSCG00000013233
Cluster1	ENSSSCG00000005472
Cluster1	ENSSSCG00000032320
Cluster1	ENSSSCG00000035223
Cluster1	ENSSSCG00000007022
Cluster1	ENSSSCG00000010142
Cluster1	ENSSSCG00000014302
Cluster1	ENSSSCG00000021342
Cluster1	ENSSSCG00000014387
Cluster1	ENSSSCG00000007005
Cluster1	ENSSSCG00000046350
Cluster1	ENSSSCG00000028327
Cluster1	ENSSSCG00000004752
Cluster1	ENSSSCG00000024204
Cluster1	ENSSSCG00000010651
Cluster1	ENSSSCG00000035934
Cluster1	ENSSSCG00000003894
Cluster1	ENSSSCG00000009239
Cluster1	ENSSSCG00000035337
Cluster1	ENSSSCG00000000025
Cluster1	ENSSSCG00000010554
Cluster1	ENSSSCG00000016335
Cluster1	ENSSSCG00000017811
Cluster1	ENSSSCG00000005589
Cluster1	ENSSSCG00000016991
Cluster1	ENSSSCG00000005498
Cluster1	ENSSSCG00000006141
Cluster1	ENSSSCG00000037108
Cluster1	ENSSSCG00000006140
Cluster1	ENSSSCG00000010937
Cluster1	ENSSSCG00000007043
Cluster1	ENSSSCG00000033100
Cluster1	ENSSSCG00000008522
Cluster1	ENSSSCG00000036033
Cluster1	ENSSSCG00000009267
Cluster1	ENSSSCG00000027030
Cluster1	ENSSSCG00000022202
Cluster1	ENSSSCG00000015085
Cluster1	ENSSSCG00000031648
Cluster1	ENSSSCG00000015541
Cluster1	ENSSSCG00000042110
Cluster1	ENSSSCG00000025610
Cluster1	ENSSSCG00000010607
Cluster1	ENSSSCG00000043871
Cluster1	ENSSSCG00000005781
Cluster1	ENSSSCG00000032149
Cluster1	ENSSSCG00000026894
Cluster1	ENSSSCG00000008412
Cluster1	ENSSSCG00000017502
Cluster1	ENSSSCG00000017283
Cluster1	ENSSSCG00000039169
Cluster1	ENSSSCG00000037878
Cluster1	ENSSSCG00000049173
Cluster1	ENSSSCG00000044832
Cluster1	ENSSSCG00000012773
Cluster1	ENSSSCG00000004770
Cluster1	ENSSSCG00000048231
Cluster1	ENSSSCG00000016074
Cluster1	ENSSSCG00000034891
Cluster1	ENSSSCG00000033553
Cluster1	ENSSSCG00000041080
Cluster1	ENSSSCG00000000133
Cluster1	ENSSSCG00000047170
Cluster1	ENSSSCG00000041846
Cluster1	ENSSSCG00000010521
Cluster1	ENSSSCG00000037016
Cluster1	ENSSSCG00000012627
Cluster1	ENSSSCG00000017862
Cluster1	ENSSSCG00000030300
Cluster1	ENSSSCG00000002383
Cluster1	ENSSSCG00000001748
Cluster1	ENSSSCG00000041583
Cluster1	ENSSSCG00000029709
Cluster1	ENSSSCG00000022017
Cluster1	ENSSSCG00000034664
Cluster1	ENSSSCG00000012571
Cluster1	ENSSSCG00000046944
Cluster1	ENSSSCG00000039799
Cluster1	ENSSSCG00000024268
Cluster1	ENSSSCG00000008538
Cluster1	ENSSSCG00000035668
Cluster1	ENSSSCG00000050362
Cluster1	ENSSSCG00000031216
Cluster1	ENSSSCG00000016160
Cluster1	ENSSSCG00000048954
Cluster1	ENSSSCG00000048778
Cluster1	ENSSSCG00000005438
Cluster1	ENSSSCG00000004919
Cluster1	ENSSSCG00000048278
Cluster1	ENSSSCG00000033927
Cluster1	ENSSSCG00000013733
Cluster1	ENSSSCG00000004314
Cluster1	ENSSSCG00000003155
Cluster1	ENSSSCG00000015507
Cluster1	ENSSSCG00000040636
Cluster1	ENSSSCG00000003079
Cluster1	ENSSSCG00000005727
Cluster1	ENSSSCG00000006556
Cluster1	ENSSSCG00000017462
Cluster1	ENSSSCG00000051581
Cluster1	ENSSSCG00000030182
Cluster1	ENSSSCG00000011076
Cluster1	ENSSSCG00000036094
Cluster1	ENSSSCG00000033541
Cluster1	ENSSSCG00000022868
Cluster1	ENSSSCG00000038911
Cluster1	ENSSSCG00000043825
Cluster1	ENSSSCG00000013023
Cluster1	ENSSSCG00000005266
Cluster1	ENSSSCG00000003135
Cluster1	ENSSSCG00000010639
Cluster1	ENSSSCG00000047510
Cluster1	ENSSSCG00000028338
Cluster1	ENSSSCG00000014255
Cluster1	ENSSSCG00000009578
Cluster1	ENSSSCG00000012572
Cluster1	ENSSSCG00000037066
Cluster1	ENSSSCG00000013393
Cluster1	ENSSSCG00000030114
Cluster1	ENSSSCG00000038184
Cluster1	ENSSSCG00000029334
Cluster1	ENSSSCG00000003812
Cluster1	ENSSSCG00000021026
Cluster1	ENSSSCG00000007061
Cluster1	ENSSSCG00000013735
Cluster1	ENSSSCG00000005612
Cluster1	ENSSSCG00000038044
Cluster1	ENSSSCG00000034801
Cluster1	ENSSSCG00000017356
Cluster1	ENSSSCG00000010974
Cluster1	ENSSSCG00000004659
Cluster1	ENSSSCG00000029805
Cluster1	ENSSSCG00000024388
Cluster1	ENSSSCG00000015268
Cluster1	ENSSSCG00000038903
Cluster1	ENSSSCG00000025996
Cluster1	ENSSSCG00000047293
Cluster1	ENSSSCG00000017551
Cluster1	ENSSSCG00000036787
Cluster1	ENSSSCG00000012960
Cluster1	ENSSSCG00000012182
Cluster1	ENSSSCG00000035421
Cluster1	ENSSSCG00000013195
Cluster1	ENSSSCG00000026564
Cluster1	ENSSSCG00000021222
Cluster1	ENSSSCG00000024109
Cluster1	ENSSSCG00000004789
Cluster1	ENSSSCG00000011002
Cluster1	ENSSSCG00000001572
Cluster1	ENSSSCG00000008570
Cluster1	ENSSSCG00000028741
Cluster1	ENSSSCG00000015631
Cluster1	ENSSSCG00000032416
Cluster1	ENSSSCG00000010071
Cluster1	ENSSSCG00000034211
Cluster1	ENSSSCG00000040566
Cluster1	ENSSSCG00000001952
Cluster1	ENSSSCG00000036515
Cluster1	ENSSSCG00000023776
Cluster1	ENSSSCG00000008446
Cluster1	ENSSSCG00000016721
Cluster1	ENSSSCG00000006116
Cluster1	ENSSSCG00000004573
Cluster1	ENSSSCG00000040366
Cluster1	ENSSSCG00000049099
Cluster1	ENSSSCG00000043557
Cluster1	ENSSSCG00000002639
Cluster1	ENSSSCG00000011324
Cluster1	ENSSSCG00000044269
Cluster1	ENSSSCG00000007305
Cluster1	ENSSSCG00000009927
Cluster1	ENSSSCG00000020895
Cluster1	ENSSSCG00000000854
Cluster1	ENSSSCG00000017285
Cluster1	ENSSSCG00000017238
Cluster1	ENSSSCG00000009322
Cluster1	ENSSSCG00000048650
Cluster1	ENSSSCG00000008965
Cluster1	ENSSSCG00000039025
Cluster1	ENSSSCG00000017994
Cluster1	ENSSSCG00000002029
Cluster1	ENSSSCG00000035826
Cluster1	ENSSSCG00000043977
Cluster1	ENSSSCG00000029185
Cluster1	ENSSSCG00000037284
Cluster1	ENSSSCG00000029268
Cluster1	ENSSSCG00000014336
Cluster1	ENSSSCG00000035697
Cluster1	ENSSSCG00000007552
Cluster1	ENSSSCG00000031311
Cluster1	ENSSSCG00000036239
Cluster1	ENSSSCG00000013408
Cluster1	ENSSSCG00000009357
Cluster1	ENSSSCG00000006754
Cluster1	ENSSSCG00000008952
Cluster1	ENSSSCG00000012467
Cluster1	ENSSSCG00000005437
Cluster1	ENSSSCG00000026044
Cluster1	ENSSSCG00000040464
Cluster1	ENSSSCG00000017604
Cluster1	ENSSSCG00000024249
Cluster1	ENSSSCG00000032170
Cluster1	ENSSSCG00000017144
Cluster1	ENSSSCG00000038420
Cluster1	ENSSSCG00000032953
Cluster1	ENSSSCG00000034506
Cluster1	ENSSSCG00000007507
Cluster1	ENSSSCG00000044542
Cluster1	ENSSSCG00000031388
Cluster1	ENSSSCG00000013363
Cluster1	ENSSSCG00000010570
Cluster1	ENSSSCG00000044100
Cluster1	ENSSSCG00000004401
Cluster1	ENSSSCG00000041213
Cluster1	ENSSSCG00000030877
Cluster1	ENSSSCG00000044345
Cluster1	ENSSSCG00000049310
Cluster1	ENSSSCG00000001025
Cluster1	ENSSSCG00000015545
Cluster1	ENSSSCG00000038149
Cluster1	ENSSSCG00000048390
Cluster1	ENSSSCG00000011806
Cluster1	ENSSSCG00000005707
Cluster1	ENSSSCG00000041448
Cluster1	ENSSSCG00000039333
Cluster1	ENSSSCG00000040824
Cluster1	ENSSSCG00000016076
Cluster1	ENSSSCG00000023320
Cluster1	ENSSSCG00000047956
Cluster1	ENSSSCG00000034542
Cluster1	ENSSSCG00000031321
Cluster1	ENSSSCG00000037499
Cluster1	ENSSSCG00000034386
Cluster1	ENSSSCG00000015864
Cluster1	ENSSSCG00000008141
Cluster1	ENSSSCG00000050328
Cluster1	ENSSSCG00000035249
Cluster1	ENSSSCG00000022849
Cluster1	ENSSSCG00000032691
Cluster1	ENSSSCG00000022925
Cluster1	ENSSSCG00000008991
Cluster1	ENSSSCG00000039797
Cluster1	ENSSSCG00000026486
Cluster1	ENSSSCG00000007541
Cluster1	ENSSSCG00000017415
Cluster1	ENSSSCG00000012576
Cluster1	ENSSSCG00000018044
Cluster1	ENSSSCG00000002962
Cluster1	ENSSSCG00000003219
Cluster1	ENSSSCG00000004390
Cluster1	ENSSSCG00000012993
Cluster1	ENSSSCG00000004744
Cluster1	ENSSSCG00000025414
Cluster1	ENSSSCG00000004666
Cluster1	ENSSSCG00000039609
Cluster1	ENSSSCG00000008938
Cluster1	ENSSSCG00000000138
Cluster1	ENSSSCG00000034866
Cluster1	ENSSSCG00000039921
Cluster1	ENSSSCG00000032423
Cluster1	ENSSSCG00000005983
Cluster1	ENSSSCG00000016646
Cluster1	ENSSSCG00000024784
Cluster1	ENSSSCG00000039342
Cluster1	ENSSSCG00000043488
Cluster1	ENSSSCG00000031421
Cluster1	ENSSSCG00000030165
Cluster1	ENSSSCG00000021205
Cluster1	ENSSSCG00000015267
Cluster1	ENSSSCG00000000795
Cluster1	ENSSSCG00000014233
Cluster1	ENSSSCG00000042804
Cluster1	ENSSSCG00000014838
Cluster1	ENSSSCG00000023273
Cluster1	ENSSSCG00000029571
Cluster1	ENSSSCG00000021161
Cluster1	ENSSSCG00000017142
Cluster1	ENSSSCG00000022060
Cluster1	ENSSSCG00000026600
Cluster1	ENSSSCG00000002032
Cluster1	ENSSSCG00000012026
Cluster1	ENSSSCG00000000020
Cluster1	ENSSSCG00000015543
Cluster1	ENSSSCG00000012160
Cluster1	ENSSSCG00000009134
Cluster1	ENSSSCG00000045121
Cluster1	ENSSSCG00000043374
Cluster1	ENSSSCG00000037070
Cluster1	ENSSSCG00000031228
Cluster1	ENSSSCG00000015747
Cluster1	ENSSSCG00000003149
Cluster1	ENSSSCG00000027875
Cluster1	ENSSSCG00000038275
Cluster1	ENSSSCG00000004094
Cluster1	ENSSSCG00000015548
Cluster1	ENSSSCG00000002456
Cluster1	ENSSSCG00000040146
Cluster1	ENSSSCG00000017084
Cluster1	ENSSSCG00000048674
Cluster1	ENSSSCG00000046234
Cluster1	ENSSSCG00000012841
Cluster1	ENSSSCG00000007529
Cluster1	ENSSSCG00000035675
Cluster1	ENSSSCG00000002313
Cluster1	ENSSSCG00000009826
Cluster1	ENSSSCG00000035027
Cluster1	ENSSSCG00000029507
Cluster1	ENSSSCG00000034139
Cluster1	ENSSSCG00000007805
Cluster1	ENSSSCG00000032557
Cluster1	ENSSSCG00000039103
Cluster1	ENSSSCG00000017801
Cluster1	ENSSSCG00000051117
Cluster1	ENSSSCG00000010948
Cluster1	ENSSSCG00000022434
Cluster1	ENSSSCG00000031322
Cluster1	ENSSSCG00000024416
Cluster1	ENSSSCG00000000084
Cluster1	ENSSSCG00000042384
Cluster1	ENSSSCG00000036207
Cluster1	ENSSSCG00000036480
Cluster1	ENSSSCG00000017041
Cluster1	ENSSSCG00000039823
Cluster1	ENSSSCG00000004332
Cluster1	ENSSSCG00000006359
Cluster1	ENSSSCG00000039539
Cluster1	ENSSSCG00000000802
Cluster1	ENSSSCG00000006729
Cluster1	ENSSSCG00000021588
Cluster1	ENSSSCG00000004093
Cluster1	ENSSSCG00000016579
Cluster1	ENSSSCG00000022128
Cluster1	ENSSSCG00000004728
Cluster1	ENSSSCG00000038556
Cluster1	ENSSSCG00000007642
Cluster1	ENSSSCG00000039587
Cluster1	ENSSSCG00000012663
Cluster1	ENSSSCG00000016082
Cluster1	ENSSSCG00000004521
Cluster1	ENSSSCG00000042034
Cluster1	ENSSSCG00000014598
Cluster1	ENSSSCG00000031272
Cluster1	ENSSSCG00000023603
Cluster1	ENSSSCG00000038462
Cluster1	ENSSSCG00000036649
Cluster1	ENSSSCG00000028481
Cluster1	ENSSSCG00000041209
Cluster1	ENSSSCG00000005953
Cluster1	ENSSSCG00000028277
Cluster1	ENSSSCG00000016259
Cluster1	ENSSSCG00000034286
Cluster1	ENSSSCG00000044995
Cluster1	ENSSSCG00000001589
Cluster1	ENSSSCG00000013865
Cluster1	ENSSSCG00000015476
Cluster1	ENSSSCG00000003439
Cluster1	ENSSSCG00000009742
Cluster1	ENSSSCG00000004338
Cluster1	ENSSSCG00000026427
Cluster1	ENSSSCG00000038918
Cluster1	ENSSSCG00000010232
Cluster1	ENSSSCG00000043076
Cluster1	ENSSSCG00000004065
Cluster1	ENSSSCG00000026978
Cluster1	ENSSSCG00000017331
Cluster1	ENSSSCG00000042004
Cluster1	ENSSSCG00000017407
Cluster1	ENSSSCG00000008985
Cluster1	ENSSSCG00000038526
Cluster1	ENSSSCG00000027525
Cluster1	ENSSSCG00000025686
Cluster1	ENSSSCG00000010224
Cluster1	ENSSSCG00000044138
Cluster1	ENSSSCG00000040779
Cluster1	ENSSSCG00000006875
Cluster1	ENSSSCG00000013411
Cluster1	ENSSSCG00000016671
Cluster1	ENSSSCG00000035037
Cluster1	ENSSSCG00000008645
Cluster1	ENSSSCG00000013375
Cluster1	ENSSSCG00000015027
Cluster1	ENSSSCG00000041307
Cluster1	ENSSSCG00000006474
Cluster1	ENSSSCG00000013148
Cluster1	ENSSSCG00000007575
Cluster1	ENSSSCG00000035195
Cluster1	ENSSSCG00000030228
Cluster1	ENSSSCG00000044211
Cluster1	ENSSSCG00000028943
Cluster1	ENSSSCG00000028101
Cluster1	ENSSSCG00000003929
Cluster1	ENSSSCG00000050471
Cluster1	ENSSSCG00000006873
Cluster1	ENSSSCG00000025652
Cluster1	ENSSSCG00000040687
Cluster1	ENSSSCG00000004629
Cluster1	ENSSSCG00000038514
Cluster1	ENSSSCG00000011133
Cluster1	ENSSSCG00000003521
Cluster1	ENSSSCG00000007439
Cluster1	ENSSSCG00000048978
Cluster1	ENSSSCG00000021581
Cluster1	ENSSSCG00000048970
Cluster1	ENSSSCG00000017557
Cluster1	ENSSSCG00000050791
Cluster1	ENSSSCG00000040359
Cluster1	ENSSSCG00000000910
Cluster1	ENSSSCG00000022380
Cluster1	ENSSSCG00000002443
Cluster1	ENSSSCG00000012049
Cluster1	ENSSSCG00000028523
Cluster1	ENSSSCG00000008953
Cluster1	ENSSSCG00000008937
Cluster1	ENSSSCG00000034598
Cluster1	ENSSSCG00000040769
Cluster1	ENSSSCG00000036669
Cluster1	ENSSSCG00000000924
Cluster1	ENSSSCG00000014049
Cluster1	ENSSSCG00000047733
Cluster1	ENSSSCG00000032244
Cluster1	ENSSSCG00000011119
Cluster1	ENSSSCG00000034313
Cluster1	ENSSSCG00000017508
Cluster1	ENSSSCG00000047997
Cluster1	ENSSSCG00000009914
Cluster1	ENSSSCG00000003644
Cluster1	ENSSSCG00000004399
Cluster1	ENSSSCG00000005036
Cluster1	ENSSSCG00000013893
Cluster1	ENSSSCG00000033987
Cluster1	ENSSSCG00000045769
Cluster1	ENSSSCG00000007942
Cluster1	ENSSSCG00000006105
Cluster1	ENSSSCG00000026597
Cluster1	ENSSSCG00000003799
Cluster1	ENSSSCG00000026433
Cluster1	ENSSSCG00000007801
Cluster1	ENSSSCG00000004012
Cluster1	ENSSSCG00000032599
Cluster1	ENSSSCG00000008144
Cluster1	ENSSSCG00000034592
Cluster1	ENSSSCG00000011194
Cluster1	ENSSSCG00000013894
Cluster1	ENSSSCG00000027428
Cluster1	ENSSSCG00000002993
Cluster1	ENSSSCG00000006413
Cluster1	ENSSSCG00000037292
Cluster1	ENSSSCG00000028274
Cluster1	ENSSSCG00000009336
Cluster1	ENSSSCG00000025768
Cluster1	ENSSSCG00000001097
Cluster1	ENSSSCG00000045313
Cluster1	ENSSSCG00000031888
Cluster1	ENSSSCG00000011436
Cluster1	ENSSSCG00000021956
Cluster1	ENSSSCG00000030433
Cluster1	ENSSSCG00000016266
Cluster1	ENSSSCG00000016685
Cluster1	ENSSSCG00000045560
Cluster1	ENSSSCG00000045461
Cluster2	ENSSSCG00000034572
Cluster2	ENSSSCG00000012853
Cluster2	ENSSSCG00000021383
Cluster2	ENSSSCG00000040617
Cluster2	ENSSSCG00000034723
Cluster2	ENSSSCG00000004750
Cluster2	ENSSSCG00000033636
Cluster2	ENSSSCG00000002263
Cluster2	ENSSSCG00000011914
Cluster2	ENSSSCG00000010386
Cluster2	ENSSSCG00000009542
Cluster2	ENSSSCG00000036645
Cluster2	ENSSSCG00000015712
Cluster2	ENSSSCG00000032408
Cluster2	ENSSSCG00000006885
Cluster2	ENSSSCG00000006737
Cluster2	ENSSSCG00000027161
Cluster2	ENSSSCG00000024290
Cluster2	ENSSSCG00000027467
Cluster2	ENSSSCG00000015056
Cluster2	ENSSSCG00000007872
Cluster2	ENSSSCG00000009079
Cluster2	ENSSSCG00000046002
Cluster2	ENSSSCG00000026784
Cluster2	ENSSSCG00000017066
Cluster2	ENSSSCG00000014823
Cluster2	ENSSSCG00000021068
Cluster2	ENSSSCG00000006733
Cluster2	ENSSSCG00000015775
Cluster2	ENSSSCG00000034837
Cluster2	ENSSSCG00000021359
Cluster2	ENSSSCG00000039071
Cluster2	ENSSSCG00000037433
Cluster2	ENSSSCG00000029281
Cluster2	ENSSSCG00000006543
Cluster2	ENSSSCG00000040426
Cluster2	ENSSSCG00000039488
Cluster2	ENSSSCG00000010512
Cluster2	ENSSSCG00000028517
Cluster2	ENSSSCG00000009246
Cluster2	ENSSSCG00000038963
Cluster2	ENSSSCG00000002716
Cluster2	ENSSSCG00000000462
Cluster2	ENSSSCG00000025788
Cluster2	ENSSSCG00000028976
Cluster2	ENSSSCG00000020962
Cluster2	ENSSSCG00000015903
Cluster2	ENSSSCG00000005975
Cluster2	ENSSSCG00000026943
Cluster2	ENSSSCG00000005452
Cluster2	ENSSSCG00000031970
Cluster2	ENSSSCG00000023338
Cluster2	ENSSSCG00000014199
Cluster2	ENSSSCG00000037305
Cluster2	ENSSSCG00000032503
Cluster2	ENSSSCG00000039592
Cluster2	ENSSSCG00000015270
Cluster2	ENSSSCG00000026317
Cluster2	ENSSSCG00000039770
Cluster2	ENSSSCG00000023178
Cluster2	ENSSSCG00000004412
Cluster2	ENSSSCG00000012053
Cluster2	ENSSSCG00000016824
Cluster2	ENSSSCG00000006078
Cluster2	ENSSSCG00000026842
Cluster2	ENSSSCG00000003848
Cluster2	ENSSSCG00000000705
Cluster2	ENSSSCG00000032241
Cluster2	ENSSSCG00000033691
Cluster2	ENSSSCG00000023373
Cluster2	ENSSSCG00000022656
Cluster2	ENSSSCG00000013475
Cluster2	ENSSSCG00000005233
Cluster2	ENSSSCG00000003690
Cluster2	ENSSSCG00000013589
Cluster2	ENSSSCG00000009399
Cluster2	ENSSSCG00000021275
Cluster2	ENSSSCG00000043595
Cluster2	ENSSSCG00000031136
Cluster2	ENSSSCG00000003105
Cluster2	ENSSSCG00000004047
Cluster2	ENSSSCG00000007840
Cluster2	ENSSSCG00000015453
Cluster2	ENSSSCG00000028977
Cluster2	ENSSSCG00000026446
Cluster2	ENSSSCG00000029602
Cluster2	ENSSSCG00000011398
Cluster2	ENSSSCG00000010136
Cluster2	ENSSSCG00000021906
Cluster2	ENSSSCG00000003278
Cluster2	ENSSSCG00000022919
Cluster2	ENSSSCG00000002258
Cluster2	ENSSSCG00000017886
Cluster2	ENSSSCG00000014997
Cluster2	ENSSSCG00000014278
Cluster2	ENSSSCG00000004328
Cluster2	ENSSSCG00000010479
Cluster2	ENSSSCG00000031771
Cluster2	ENSSSCG00000006171
Cluster2	ENSSSCG00000010177
Cluster2	ENSSSCG00000002006
Cluster2	ENSSSCG00000010884
Cluster2	ENSSSCG00000014745
Cluster2	ENSSSCG00000037106
Cluster2	ENSSSCG00000006186
Cluster2	ENSSSCG00000010885
Cluster2	ENSSSCG00000013776
Cluster2	ENSSSCG00000031378
Cluster2	ENSSSCG00000029005
Cluster2	ENSSSCG00000000105
Cluster2	ENSSSCG00000033526
Cluster2	ENSSSCG00000014876
Cluster2	ENSSSCG00000008898
Cluster2	ENSSSCG00000004170
Cluster2	ENSSSCG00000012315
Cluster2	ENSSSCG00000001376
Cluster2	ENSSSCG00000029275
Cluster2	ENSSSCG00000036822
Cluster2	ENSSSCG00000015515
Cluster2	ENSSSCG00000007073
Cluster2	ENSSSCG00000043798
Cluster2	ENSSSCG00000014761
Cluster2	ENSSSCG00000033509
Cluster2	ENSSSCG00000043015
Cluster2	ENSSSCG00000002875
Cluster2	ENSSSCG00000015892
Cluster2	ENSSSCG00000009595
Cluster2	ENSSSCG00000032782
Cluster2	ENSSSCG00000008919
Cluster2	ENSSSCG00000012730
Cluster2	ENSSSCG00000028363
Cluster2	ENSSSCG00000034524
Cluster2	ENSSSCG00000023658
Cluster2	ENSSSCG00000031251
Cluster2	ENSSSCG00000006877
Cluster2	ENSSSCG00000002867
Cluster2	ENSSSCG00000017109
Cluster2	ENSSSCG00000011747
Cluster2	ENSSSCG00000023880
Cluster2	ENSSSCG00000027121
Cluster2	ENSSSCG00000030150
Cluster2	ENSSSCG00000017908
Cluster2	ENSSSCG00000016851
Cluster2	ENSSSCG00000037845
Cluster2	ENSSSCG00000046000
Cluster2	ENSSSCG00000031082
Cluster2	ENSSSCG00000000857
Cluster2	ENSSSCG00000046080
Cluster2	ENSSSCG00000007678
Cluster2	ENSSSCG00000005668
Cluster2	ENSSSCG00000003926
Cluster2	ENSSSCG00000029515
Cluster2	ENSSSCG00000015662
Cluster2	ENSSSCG00000002296
Cluster2	ENSSSCG00000010568
Cluster2	ENSSSCG00000038569
Cluster2	ENSSSCG00000002525
Cluster2	ENSSSCG00000031860
Cluster2	ENSSSCG00000023032
Cluster2	ENSSSCG00000000198
Cluster2	ENSSSCG00000007986
Cluster2	ENSSSCG00000010514
Cluster2	ENSSSCG00000010576
Cluster2	ENSSSCG00000032365
Cluster2	ENSSSCG00000007816
Cluster2	ENSSSCG00000022396
Cluster2	ENSSSCG00000041142
Cluster2	ENSSSCG00000003455
Cluster2	ENSSSCG00000029675
Cluster2	ENSSSCG00000010247
Cluster2	ENSSSCG00000039862
Cluster2	ENSSSCG00000005267
Cluster2	ENSSSCG00000015037
Cluster2	ENSSSCG00000001596
Cluster2	ENSSSCG00000032786
Cluster2	ENSSSCG00000033919
Cluster2	ENSSSCG00000037318
Cluster2	ENSSSCG00000050248
Cluster2	ENSSSCG00000033116
Cluster2	ENSSSCG00000027070
Cluster2	ENSSSCG00000008006
Cluster2	ENSSSCG00000003573
Cluster2	ENSSSCG00000015999
Cluster2	ENSSSCG00000016056
Cluster2	ENSSSCG00000038877
Cluster2	ENSSSCG00000047164
Cluster2	ENSSSCG00000009868
Cluster2	ENSSSCG00000003617
Cluster2	ENSSSCG00000050469
Cluster2	ENSSSCG00000035751
Cluster2	ENSSSCG00000014447
Cluster2	ENSSSCG00000005240
Cluster2	ENSSSCG00000022649
Cluster2	ENSSSCG00000008550
Cluster2	ENSSSCG00000038584
Cluster2	ENSSSCG00000022305
Cluster2	ENSSSCG00000000694
Cluster2	ENSSSCG00000022347
Cluster2	ENSSSCG00000000487
Cluster2	ENSSSCG00000008601
Cluster2	ENSSSCG00000034680
Cluster2	ENSSSCG00000037039
Cluster2	ENSSSCG00000033037
Cluster2	ENSSSCG00000038912
Cluster2	ENSSSCG00000012644
Cluster2	ENSSSCG00000027002
Cluster2	ENSSSCG00000000800
Cluster2	ENSSSCG00000023379
Cluster2	ENSSSCG00000026472
Cluster2	ENSSSCG00000012581
Cluster2	ENSSSCG00000012724
Cluster2	ENSSSCG00000009037
Cluster2	ENSSSCG00000039339
Cluster2	ENSSSCG00000043286
Cluster2	ENSSSCG00000017087
Cluster2	ENSSSCG00000033993
Cluster2	ENSSSCG00000036776
Cluster2	ENSSSCG00000011965
Cluster2	ENSSSCG00000004393
Cluster2	ENSSSCG00000005486
Cluster2	ENSSSCG00000036383
Cluster2	ENSSSCG00000029715
Cluster2	ENSSSCG00000010476
Cluster2	ENSSSCG00000002708
Cluster2	ENSSSCG00000031380
Cluster2	ENSSSCG00000003230
Cluster2	ENSSSCG00000000528
Cluster2	ENSSSCG00000012480
Cluster2	ENSSSCG00000036417
Cluster2	ENSSSCG00000026951
Cluster2	ENSSSCG00000024314
Cluster2	ENSSSCG00000040329
Cluster2	ENSSSCG00000009517
Cluster2	ENSSSCG00000042216
Cluster2	ENSSSCG00000029783
Cluster2	ENSSSCG00000016200
Cluster2	ENSSSCG00000040768
Cluster2	ENSSSCG00000010350
Cluster2	ENSSSCG00000027270
Cluster2	ENSSSCG00000013432
Cluster2	ENSSSCG00000010209
Cluster2	ENSSSCG00000005103
Cluster2	ENSSSCG00000017137
Cluster2	ENSSSCG00000036257
Cluster2	ENSSSCG00000007358
Cluster2	ENSSSCG00000012600
Cluster2	ENSSSCG00000022258
Cluster2	ENSSSCG00000017696
Cluster2	ENSSSCG00000015660
Cluster2	ENSSSCG00000033355
Cluster2	ENSSSCG00000032472
Cluster2	ENSSSCG00000007520
Cluster2	ENSSSCG00000028623
Cluster2	ENSSSCG00000033276
Cluster2	ENSSSCG00000022222
Cluster2	ENSSSCG00000025060
Cluster2	ENSSSCG00000004902
Cluster2	ENSSSCG00000016512
Cluster2	ENSSSCG00000031855
Cluster2	ENSSSCG00000015271
Cluster2	ENSSSCG00000031121
Cluster2	ENSSSCG00000041004
Cluster2	ENSSSCG00000008157
Cluster2	ENSSSCG00000033311
Cluster2	ENSSSCG00000010201
Cluster2	ENSSSCG00000038013
Cluster2	ENSSSCG00000022009
Cluster2	ENSSSCG00000035825
Cluster2	ENSSSCG00000035634
Cluster2	ENSSSCG00000011880
Cluster2	ENSSSCG00000002004
Cluster2	ENSSSCG00000015898
Cluster2	ENSSSCG00000031581
Cluster2	ENSSSCG00000044626
Cluster2	ENSSSCG00000024954
Cluster2	ENSSSCG00000000849
Cluster2	ENSSSCG00000010536
Cluster2	ENSSSCG00000001914
Cluster2	ENSSSCG00000021606
Cluster2	ENSSSCG00000031940
Cluster2	ENSSSCG00000021181
Cluster2	ENSSSCG00000001872
Cluster2	ENSSSCG00000039751
Cluster2	ENSSSCG00000033858
Cluster2	ENSSSCG00000043619
Cluster2	ENSSSCG00000028284
Cluster2	ENSSSCG00000037575
Cluster2	ENSSSCG00000003508
Cluster2	ENSSSCG00000000682
Cluster2	ENSSSCG00000011049
Cluster2	ENSSSCG00000038348
Cluster2	ENSSSCG00000017298
Cluster2	ENSSSCG00000008072
Cluster2	ENSSSCG00000003140
Cluster2	ENSSSCG00000014565
Cluster2	ENSSSCG00000026290
Cluster2	ENSSSCG00000017835
Cluster2	ENSSSCG00000008557
Cluster2	ENSSSCG00000002957
Cluster2	ENSSSCG00000042801
Cluster2	ENSSSCG00000006745
Cluster2	ENSSSCG00000035993
Cluster2	ENSSSCG00000040205
Cluster2	ENSSSCG00000023298
Cluster2	ENSSSCG00000014012
Cluster2	ENSSSCG00000011888
Cluster2	ENSSSCG00000039360
Cluster2	ENSSSCG00000033692
Cluster2	ENSSSCG00000002306
Cluster2	ENSSSCG00000004038
Cluster2	ENSSSCG00000014871
Cluster2	ENSSSCG00000010145
Cluster2	ENSSSCG00000000917
Cluster2	ENSSSCG00000016232
Cluster2	ENSSSCG00000017349
Cluster2	ENSSSCG00000002670
Cluster2	ENSSSCG00000032652
Cluster2	ENSSSCG00000047518
Cluster2	ENSSSCG00000013304
Cluster2	ENSSSCG00000008434
Cluster2	ENSSSCG00000044870
Cluster2	ENSSSCG00000013746
Cluster2	ENSSSCG00000039415
Cluster2	ENSSSCG00000028758
Cluster2	ENSSSCG00000041931
Cluster2	ENSSSCG00000005601
Cluster2	ENSSSCG00000002002
Cluster2	ENSSSCG00000032914
Cluster2	ENSSSCG00000016570
Cluster2	ENSSSCG00000009653
Cluster2	ENSSSCG00000001398
Cluster2	ENSSSCG00000021874
Cluster2	ENSSSCG00000038534
Cluster2	ENSSSCG00000024001
Cluster2	ENSSSCG00000030378
Cluster2	ENSSSCG00000014843
Cluster2	ENSSSCG00000017728
Cluster2	ENSSSCG00000016488
Cluster2	ENSSSCG00000039522
Cluster2	ENSSSCG00000012354
Cluster2	ENSSSCG00000014020
Cluster2	ENSSSCG00000016057
Cluster2	ENSSSCG00000001233
Cluster2	ENSSSCG00000009477
Cluster2	ENSSSCG00000004039
Cluster2	ENSSSCG00000038457
Cluster2	ENSSSCG00000016628
Cluster2	ENSSSCG00000039258
Cluster2	ENSSSCG00000008966
Cluster2	ENSSSCG00000027251
Cluster2	ENSSSCG00000028638
Cluster2	ENSSSCG00000011549
Cluster2	ENSSSCG00000005494
Cluster2	ENSSSCG00000034756
Cluster2	ENSSSCG00000021815
Cluster2	ENSSSCG00000037237
Cluster2	ENSSSCG00000027091
Cluster2	ENSSSCG00000010100
Cluster2	ENSSSCG00000001847
Cluster2	ENSSSCG00000050625
Cluster2	ENSSSCG00000003134
Cluster2	ENSSSCG00000002408
Cluster2	ENSSSCG00000013349
Cluster2	ENSSSCG00000020988
Cluster2	ENSSSCG00000010544
Cluster2	ENSSSCG00000010874
Cluster2	ENSSSCG00000050530
Cluster2	ENSSSCG00000005954
Cluster2	ENSSSCG00000016620
Cluster2	ENSSSCG00000030408
Cluster2	ENSSSCG00000017562
Cluster2	ENSSSCG00000032417
Cluster2	ENSSSCG00000023894
Cluster2	ENSSSCG00000011358
Cluster2	ENSSSCG00000014935
Cluster2	ENSSSCG00000044786
Cluster2	ENSSSCG00000037277
Cluster2	ENSSSCG00000005358
Cluster2	ENSSSCG00000024060
Cluster2	ENSSSCG00000045512
Cluster2	ENSSSCG00000031877
Cluster2	ENSSSCG00000009741
Cluster2	ENSSSCG00000015398
Cluster2	ENSSSCG00000049430
Cluster2	ENSSSCG00000013106
Cluster2	ENSSSCG00000038417
Cluster2	ENSSSCG00000001418
Cluster2	ENSSSCG00000004454
Cluster2	ENSSSCG00000006069
Cluster2	ENSSSCG00000010821
Cluster2	ENSSSCG00000018042
Cluster2	ENSSSCG00000046753
Cluster2	ENSSSCG00000012494
Cluster2	ENSSSCG00000024722
Cluster2	ENSSSCG00000029438
Cluster2	ENSSSCG00000021136
Cluster2	ENSSSCG00000037970
Cluster2	ENSSSCG00000008874
Cluster2	ENSSSCG00000028983
Cluster2	ENSSSCG00000021319
Cluster2	ENSSSCG00000007542
Cluster2	ENSSSCG00000040452
Cluster2	ENSSSCG00000029129
Cluster2	ENSSSCG00000003080
Cluster2	ENSSSCG00000006243
Cluster2	ENSSSCG00000005291
Cluster2	ENSSSCG00000022948
Cluster2	ENSSSCG00000051205
Cluster2	ENSSSCG00000032060
Cluster2	ENSSSCG00000039598
Cluster2	ENSSSCG00000040060
Cluster2	ENSSSCG00000042699
Cluster2	ENSSSCG00000006425
Cluster2	ENSSSCG00000011518
Cluster2	ENSSSCG00000032190
Cluster2	ENSSSCG00000006048
Cluster2	ENSSSCG00000012034
Cluster2	ENSSSCG00000035935
Cluster2	ENSSSCG00000035565
Cluster2	ENSSSCG00000014561
Cluster2	ENSSSCG00000038323
Cluster2	ENSSSCG00000015428
Cluster2	ENSSSCG00000007089
Cluster2	ENSSSCG00000003931
Cluster2	ENSSSCG00000000066
Cluster2	ENSSSCG00000038557
Cluster2	ENSSSCG00000008560
Cluster2	ENSSSCG00000012638
Cluster2	ENSSSCG00000027466
Cluster2	ENSSSCG00000005199
Cluster2	ENSSSCG00000014379
Cluster2	ENSSSCG00000005994
Cluster2	ENSSSCG00000007198
Cluster2	ENSSSCG00000002913
Cluster2	ENSSSCG00000030677
Cluster2	ENSSSCG00000008294
Cluster2	ENSSSCG00000011239
Cluster2	ENSSSCG00000035676
Cluster2	ENSSSCG00000036527
Cluster2	ENSSSCG00000007648
Cluster2	ENSSSCG00000016541
Cluster2	ENSSSCG00000025834
Cluster2	ENSSSCG00000010923
Cluster2	ENSSSCG00000027378
Cluster2	ENSSSCG00000015232
Cluster2	ENSSSCG00000020808
Cluster2	ENSSSCG00000009436
Cluster2	ENSSSCG00000011666
Cluster2	ENSSSCG00000025203
Cluster2	ENSSSCG00000041353
Cluster2	ENSSSCG00000008055
Cluster2	ENSSSCG00000013147
Cluster2	ENSSSCG00000005908
Cluster2	ENSSSCG00000010454
Cluster2	ENSSSCG00000021375
Cluster2	ENSSSCG00000006191
Cluster2	ENSSSCG00000032288
Cluster2	ENSSSCG00000003343
Cluster2	ENSSSCG00000005286
Cluster2	ENSSSCG00000017306
Cluster2	ENSSSCG00000034146
Cluster2	ENSSSCG00000007569
Cluster2	ENSSSCG00000029199
Cluster2	ENSSSCG00000003811
Cluster2	ENSSSCG00000037449
Cluster2	ENSSSCG00000014037
Cluster2	ENSSSCG00000028536
Cluster2	ENSSSCG00000035923
Cluster2	ENSSSCG00000022011
Cluster2	ENSSSCG00000017072
Cluster2	ENSSSCG00000050495
Cluster2	ENSSSCG00000034388
Cluster2	ENSSSCG00000005669
Cluster2	ENSSSCG00000038141
Cluster2	ENSSSCG00000050541
Cluster2	ENSSSCG00000034754
Cluster2	ENSSSCG00000012047
Cluster2	ENSSSCG00000003225
Cluster2	ENSSSCG00000036367
Cluster2	ENSSSCG00000049746
Cluster2	ENSSSCG00000043232
Cluster2	ENSSSCG00000009137
Cluster2	ENSSSCG00000000135
Cluster2	ENSSSCG00000002723
Cluster2	ENSSSCG00000017980
Cluster2	ENSSSCG00000005995
Cluster2	ENSSSCG00000034976
Cluster2	ENSSSCG00000008337
Cluster2	ENSSSCG00000010402
Cluster2	ENSSSCG00000030510
Cluster2	ENSSSCG00000040321
Cluster2	ENSSSCG00000008275
Cluster2	ENSSSCG00000020837
Cluster2	ENSSSCG00000027323
Cluster2	ENSSSCG00000040095
Cluster2	ENSSSCG00000036781
Cluster2	ENSSSCG00000008070
Cluster2	ENSSSCG00000044983
Cluster2	ENSSSCG00000008725
Cluster2	ENSSSCG00000001751
Cluster2	ENSSSCG00000039569
Cluster2	ENSSSCG00000042807
Cluster2	ENSSSCG00000050847
Cluster2	ENSSSCG00000002286
Cluster2	ENSSSCG00000010199
Cluster2	ENSSSCG00000008812
Cluster2	ENSSSCG00000012153
Cluster2	ENSSSCG00000023004
Cluster2	ENSSSCG00000007226
Cluster2	ENSSSCG00000001906
Cluster2	ENSSSCG00000009798
Cluster2	ENSSSCG00000027372
Cluster2	ENSSSCG00000023078
Cluster2	ENSSSCG00000012007
Cluster2	ENSSSCG00000022351
Cluster2	ENSSSCG00000010517
Cluster2	ENSSSCG00000036702
Cluster2	ENSSSCG00000004761
Cluster2	ENSSSCG00000026934
Cluster2	ENSSSCG00000051510
Cluster2	ENSSSCG00000009768
Cluster2	ENSSSCG00000011293
Cluster2	ENSSSCG00000024363
Cluster2	ENSSSCG00000005454
Cluster2	ENSSSCG00000012845
Cluster2	ENSSSCG00000010006
Cluster2	ENSSSCG00000018018
Cluster2	ENSSSCG00000011361
Cluster2	ENSSSCG00000017955
Cluster2	ENSSSCG00000024329
Cluster2	ENSSSCG00000035420
Cluster2	ENSSSCG00000002269
Cluster2	ENSSSCG00000008118
Cluster2	ENSSSCG00000035297
Cluster2	ENSSSCG00000000260
Cluster2	ENSSSCG00000011461
Cluster2	ENSSSCG00000028593
Cluster2	ENSSSCG00000031532
Cluster2	ENSSSCG00000032849
Cluster2	ENSSSCG00000013916
Cluster2	ENSSSCG00000027676
Cluster2	ENSSSCG00000026453
Cluster2	ENSSSCG00000022833
Cluster2	ENSSSCG00000011259
Cluster2	ENSSSCG00000016802
Cluster2	ENSSSCG00000048545
Cluster2	ENSSSCG00000051054
Cluster2	ENSSSCG00000035537
Cluster2	ENSSSCG00000041129
Cluster2	ENSSSCG00000005487
Cluster2	ENSSSCG00000000647
Cluster2	ENSSSCG00000011069
Cluster2	ENSSSCG00000002037
Cluster2	ENSSSCG00000050368
Cluster2	ENSSSCG00000031897
Cluster2	ENSSSCG00000028516
Cluster2	ENSSSCG00000042912
Cluster2	ENSSSCG00000001780
Cluster2	ENSSSCG00000049422
Cluster2	ENSSSCG00000022507
Cluster2	ENSSSCG00000002955
Cluster2	ENSSSCG00000009231
Cluster2	ENSSSCG00000004836
Cluster2	ENSSSCG00000017288
Cluster2	ENSSSCG00000032831
Cluster2	ENSSSCG00000001427
Cluster2	ENSSSCG00000022550
Cluster2	ENSSSCG00000009619
Cluster2	ENSSSCG00000009374
Cluster2	ENSSSCG00000025598
Cluster2	ENSSSCG00000017416
Cluster2	ENSSSCG00000030548
Cluster2	ENSSSCG00000007078
Cluster2	ENSSSCG00000043603
Cluster2	ENSSSCG00000003539
Cluster2	ENSSSCG00000023618
Cluster2	ENSSSCG00000010118
Cluster2	ENSSSCG00000023460
Cluster2	ENSSSCG00000043303
Cluster2	ENSSSCG00000000779
Cluster2	ENSSSCG00000025981
Cluster2	ENSSSCG00000025704
Cluster2	ENSSSCG00000012349
Cluster2	ENSSSCG00000013063
Cluster2	ENSSSCG00000005167
Cluster2	ENSSSCG00000033222
Cluster2	ENSSSCG00000023716
Cluster2	ENSSSCG00000002428
Cluster2	ENSSSCG00000010797
Cluster2	ENSSSCG00000005131
Cluster2	ENSSSCG00000011061
Cluster2	ENSSSCG00000034864
Cluster2	ENSSSCG00000025416
Cluster2	ENSSSCG00000039408
Cluster2	ENSSSCG00000012890
Cluster2	ENSSSCG00000006088
Cluster2	ENSSSCG00000012486
Cluster2	ENSSSCG00000006138
Cluster2	ENSSSCG00000002375
Cluster2	ENSSSCG00000028010
Cluster2	ENSSSCG00000034285
Cluster2	ENSSSCG00000029968
Cluster2	ENSSSCG00000001088
Cluster2	ENSSSCG00000016664
Cluster2	ENSSSCG00000033112
Cluster2	ENSSSCG00000006035
Cluster2	ENSSSCG00000016443
Cluster2	ENSSSCG00000006082
Cluster2	ENSSSCG00000022726
Cluster2	ENSSSCG00000037381
Cluster2	ENSSSCG00000042169
Cluster2	ENSSSCG00000016521
Cluster2	ENSSSCG00000034814
Cluster2	ENSSSCG00000029763
Cluster2	ENSSSCG00000015492
Cluster2	ENSSSCG00000004622
Cluster2	ENSSSCG00000008986
Cluster2	ENSSSCG00000016943
Cluster2	ENSSSCG00000013380
Cluster2	ENSSSCG00000015673
Cluster2	ENSSSCG00000025783
Cluster2	ENSSSCG00000048518
Cluster2	ENSSSCG00000020706
Cluster2	ENSSSCG00000014880
Cluster2	ENSSSCG00000008613
Cluster2	ENSSSCG00000038370
Cluster2	ENSSSCG00000011961
Cluster2	ENSSSCG00000017103
Cluster2	ENSSSCG00000017914
Cluster2	ENSSSCG00000033221
Cluster2	ENSSSCG00000027124
Cluster2	ENSSSCG00000050094
Cluster2	ENSSSCG00000008058
Cluster2	ENSSSCG00000000623
Cluster2	ENSSSCG00000031941
Cluster2	ENSSSCG00000006496
Cluster2	ENSSSCG00000016444
Cluster2	ENSSSCG00000003973
Cluster2	ENSSSCG00000038779
Cluster2	ENSSSCG00000032783
Cluster2	ENSSSCG00000038672
Cluster2	ENSSSCG00000000394
Cluster2	ENSSSCG00000036036
Cluster2	ENSSSCG00000021414
Cluster2	ENSSSCG00000034102
Cluster2	ENSSSCG00000028802
Cluster2	ENSSSCG00000024973
Cluster2	ENSSSCG00000006121
Cluster2	ENSSSCG00000008062
Cluster2	ENSSSCG00000051349
Cluster2	ENSSSCG00000033453
Cluster2	ENSSSCG00000025856
Cluster2	ENSSSCG00000007029
Cluster2	ENSSSCG00000015664
Cluster2	ENSSSCG00000051030
Cluster2	ENSSSCG00000041467
Cluster2	ENSSSCG00000015659
Cluster2	ENSSSCG00000005948
Cluster2	ENSSSCG00000013176
Cluster2	ENSSSCG00000000267
Cluster2	ENSSSCG00000012001
Cluster2	ENSSSCG00000013934
Cluster2	ENSSSCG00000040847
Cluster2	ENSSSCG00000012415
Cluster2	ENSSSCG00000039706
Cluster2	ENSSSCG00000033178
Cluster2	ENSSSCG00000032116
Cluster2	ENSSSCG00000002795
Cluster2	ENSSSCG00000044501
Cluster2	ENSSSCG00000010087
Cluster2	ENSSSCG00000013637
Cluster2	ENSSSCG00000030033
Cluster2	ENSSSCG00000003201
Cluster2	ENSSSCG00000017249
Cluster2	ENSSSCG00000014978
Cluster2	ENSSSCG00000023084
Cluster2	ENSSSCG00000030305
Cluster2	ENSSSCG00000015602
Cluster2	ENSSSCG00000030637
Cluster2	ENSSSCG00000020906
Cluster2	ENSSSCG00000027432
Cluster2	ENSSSCG00000024552
Cluster2	ENSSSCG00000043131
Cluster2	ENSSSCG00000006395
Cluster2	ENSSSCG00000011798
Cluster2	ENSSSCG00000001561
Cluster2	ENSSSCG00000014315
Cluster2	ENSSSCG00000048847
Cluster2	ENSSSCG00000017806
Cluster2	ENSSSCG00000027725
Cluster2	ENSSSCG00000010589
Cluster2	ENSSSCG00000000695
Cluster2	ENSSSCG00000039327
Cluster2	ENSSSCG00000022312
Cluster2	ENSSSCG00000036592
Cluster2	ENSSSCG00000014950
Cluster2	ENSSSCG00000017803
Cluster2	ENSSSCG00000033703
Cluster2	ENSSSCG00000005959
Cluster2	ENSSSCG00000034987
Cluster2	ENSSSCG00000008036
Cluster2	ENSSSCG00000041731
Cluster2	ENSSSCG00000042442
Cluster2	ENSSSCG00000008512
Cluster2	ENSSSCG00000010854
Cluster2	ENSSSCG00000012019
Cluster2	ENSSSCG00000021834
Cluster2	ENSSSCG00000010980
Cluster2	ENSSSCG00000015730
Cluster2	ENSSSCG00000013620
Cluster2	ENSSSCG00000035489
Cluster2	ENSSSCG00000015222
Cluster2	ENSSSCG00000036067
Cluster2	ENSSSCG00000015450
Cluster2	ENSSSCG00000008101
Cluster2	ENSSSCG00000012111
Cluster2	ENSSSCG00000016330
Cluster2	ENSSSCG00000007914
Cluster2	ENSSSCG00000002668
Cluster2	ENSSSCG00000026893
Cluster2	ENSSSCG00000005379
Cluster2	ENSSSCG00000036223
Cluster2	ENSSSCG00000001488
Cluster2	ENSSSCG00000007079
Cluster2	ENSSSCG00000035847
Cluster2	ENSSSCG00000011937
Cluster2	ENSSSCG00000029545
Cluster2	ENSSSCG00000036741
Cluster2	ENSSSCG00000048133
Cluster2	ENSSSCG00000012619
Cluster2	ENSSSCG00000000778
Cluster2	ENSSSCG00000008899
Cluster2	ENSSSCG00000034347
Cluster2	ENSSSCG00000014887
Cluster2	ENSSSCG00000032692
Cluster2	ENSSSCG00000025141
Cluster2	ENSSSCG00000050522
Cluster2	ENSSSCG00000035715
Cluster2	ENSSSCG00000004843
Cluster2	ENSSSCG00000020913
Cluster2	ENSSSCG00000015135
Cluster2	ENSSSCG00000001990
Cluster2	ENSSSCG00000022738
Cluster2	ENSSSCG00000007146
Cluster2	ENSSSCG00000006639
Cluster2	ENSSSCG00000034632
Cluster2	ENSSSCG00000040513
Cluster2	ENSSSCG00000023775
Cluster2	ENSSSCG00000033196
Cluster2	ENSSSCG00000007508
Cluster2	ENSSSCG00000008098
Cluster2	ENSSSCG00000008723
Cluster2	ENSSSCG00000008106
Cluster2	ENSSSCG00000035929
Cluster2	ENSSSCG00000008771
Cluster2	ENSSSCG00000017690
Cluster2	ENSSSCG00000042072
Cluster2	ENSSSCG00000012376
Cluster2	ENSSSCG00000043640
Cluster2	ENSSSCG00000042387
Cluster2	ENSSSCG00000046843
Cluster2	ENSSSCG00000010728
Cluster2	ENSSSCG00000024596
Cluster2	ENSSSCG00000000657
Cluster2	ENSSSCG00000005344
Cluster2	ENSSSCG00000036920
Cluster2	ENSSSCG00000000728
Cluster2	ENSSSCG00000049886
Cluster2	ENSSSCG00000004371
Cluster2	ENSSSCG00000015844
Cluster2	ENSSSCG00000007145
Cluster2	ENSSSCG00000016092
Cluster2	ENSSSCG00000023531
Cluster2	ENSSSCG00000004888
Cluster2	ENSSSCG00000031352
Cluster2	ENSSSCG00000024158
Cluster2	ENSSSCG00000008867
Cluster2	ENSSSCG00000012623
Cluster2	ENSSSCG00000031125
Cluster2	ENSSSCG00000035299
Cluster2	ENSSSCG00000009755
Cluster2	ENSSSCG00000011876
Cluster2	ENSSSCG00000047547
Cluster2	ENSSSCG00000001131
Cluster2	ENSSSCG00000025097
Cluster2	ENSSSCG00000004225
Cluster2	ENSSSCG00000036547
Cluster2	ENSSSCG00000040701
Cluster2	ENSSSCG00000014007
Cluster2	ENSSSCG00000035133
Cluster2	ENSSSCG00000011216
Cluster2	ENSSSCG00000044964
Cluster2	ENSSSCG00000039392
Cluster2	ENSSSCG00000013989
Cluster2	ENSSSCG00000014627
Cluster2	ENSSSCG00000004394
Cluster2	ENSSSCG00000013049
Cluster2	ENSSSCG00000017311
Cluster2	ENSSSCG00000027860
Cluster2	ENSSSCG00000014277
Cluster2	ENSSSCG00000036360
Cluster2	ENSSSCG00000034278
Cluster2	ENSSSCG00000049034
Cluster2	ENSSSCG00000040083
Cluster2	ENSSSCG00000040905
Cluster2	ENSSSCG00000043909
Cluster2	ENSSSCG00000004542
Cluster2	ENSSSCG00000028282
Cluster2	ENSSSCG00000022659
Cluster2	ENSSSCG00000004404
Cluster2	ENSSSCG00000014272
Cluster2	ENSSSCG00000023929
Cluster2	ENSSSCG00000011604
Cluster2	ENSSSCG00000030518
Cluster2	ENSSSCG00000033041
Cluster2	ENSSSCG00000010186
Cluster2	ENSSSCG00000035669
Cluster2	ENSSSCG00000023177
Cluster2	ENSSSCG00000000171
Cluster2	ENSSSCG00000043251
Cluster2	ENSSSCG00000007481
Cluster2	ENSSSCG00000010101
Cluster2	ENSSSCG00000033941
Cluster2	ENSSSCG00000009720
Cluster2	ENSSSCG00000035991
Cluster2	ENSSSCG00000025593
Cluster2	ENSSSCG00000012326
Cluster2	ENSSSCG00000004058
Cluster2	ENSSSCG00000001041
Cluster2	ENSSSCG00000010385
Cluster2	ENSSSCG00000013105
Cluster2	ENSSSCG00000009067
Cluster2	ENSSSCG00000022846
Cluster2	ENSSSCG00000043628
Cluster2	ENSSSCG00000037416
Cluster2	ENSSSCG00000032436
Cluster2	ENSSSCG00000000579
Cluster2	ENSSSCG00000002862
Cluster2	ENSSSCG00000022151
Cluster2	ENSSSCG00000027746
Cluster2	ENSSSCG00000001651
Cluster2	ENSSSCG00000046959
Cluster2	ENSSSCG00000038191
Cluster2	ENSSSCG00000013382
Cluster2	ENSSSCG00000045688
Cluster2	ENSSSCG00000011874
Cluster2	ENSSSCG00000031849
Cluster2	ENSSSCG00000031882
Cluster2	ENSSSCG00000016835
Cluster2	ENSSSCG00000007212
Cluster2	ENSSSCG00000031420
Cluster2	ENSSSCG00000024672
Cluster2	ENSSSCG00000014833
Cluster2	ENSSSCG00000001394
Cluster2	ENSSSCG00000040825
Cluster2	ENSSSCG00000031149
Cluster2	ENSSSCG00000042584
Cluster2	ENSSSCG00000036465
Cluster2	ENSSSCG00000006776
Cluster2	ENSSSCG00000001773
Cluster2	ENSSSCG00000016402
Cluster2	ENSSSCG00000009061
Cluster2	ENSSSCG00000043262
Cluster2	ENSSSCG00000030485
Cluster2	ENSSSCG00000008119
Cluster2	ENSSSCG00000010077
Cluster2	ENSSSCG00000035419
Cluster2	ENSSSCG00000012117
Cluster2	ENSSSCG00000017682
Cluster2	ENSSSCG00000037744
Cluster2	ENSSSCG00000029949
Cluster2	ENSSSCG00000034265
Cluster2	ENSSSCG00000002997
Cluster2	ENSSSCG00000027827
Cluster2	ENSSSCG00000025791
Cluster2	ENSSSCG00000030539
Cluster2	ENSSSCG00000032474
Cluster2	ENSSSCG00000009901
Cluster2	ENSSSCG00000014900
Cluster2	ENSSSCG00000034049
Cluster2	ENSSSCG00000004565
Cluster2	ENSSSCG00000004907
Cluster2	ENSSSCG00000040575
Cluster2	ENSSSCG00000002001
Cluster2	ENSSSCG00000000029
Cluster2	ENSSSCG00000017614
Cluster2	ENSSSCG00000050518
Cluster2	ENSSSCG00000017754
Cluster2	ENSSSCG00000008427
Cluster2	ENSSSCG00000013297
Cluster2	ENSSSCG00000010575
Cluster2	ENSSSCG00000001463
Cluster2	ENSSSCG00000042718
Cluster2	ENSSSCG00000034494
Cluster2	ENSSSCG00000014831
Cluster2	ENSSSCG00000015231
Cluster2	ENSSSCG00000013114
Cluster2	ENSSSCG00000030167
Cluster2	ENSSSCG00000013662
Cluster2	ENSSSCG00000051675
Cluster2	ENSSSCG00000028443
Cluster2	ENSSSCG00000003875
Cluster2	ENSSSCG00000010746
Cluster2	ENSSSCG00000024428
Cluster2	ENSSSCG00000008553
Cluster2	ENSSSCG00000034980
Cluster2	ENSSSCG00000002005
Cluster2	ENSSSCG00000010532
Cluster2	ENSSSCG00000011298
Cluster2	ENSSSCG00000016273
Cluster2	ENSSSCG00000040961
Cluster2	ENSSSCG00000039854
Cluster2	ENSSSCG00000047038
Cluster2	ENSSSCG00000014934
Cluster2	ENSSSCG00000004053
Cluster2	ENSSSCG00000005688
Cluster2	ENSSSCG00000038607
Cluster2	ENSSSCG00000027434
Cluster2	ENSSSCG00000048720
Cluster2	ENSSSCG00000029592
Cluster2	ENSSSCG00000000034
Cluster2	ENSSSCG00000038600
Cluster2	ENSSSCG00000008019
Cluster2	ENSSSCG00000014375
Cluster2	ENSSSCG00000003763
Cluster2	ENSSSCG00000015894
Cluster2	ENSSSCG00000007237
Cluster2	ENSSSCG00000006612
Cluster2	ENSSSCG00000007704
Cluster2	ENSSSCG00000036871
Cluster2	ENSSSCG00000032877
Cluster2	ENSSSCG00000020754
Cluster2	ENSSSCG00000004224
Cluster2	ENSSSCG00000025027
Cluster2	ENSSSCG00000033741
Cluster2	ENSSSCG00000025618
Cluster2	ENSSSCG00000003722
Cluster2	ENSSSCG00000001912
Cluster2	ENSSSCG00000040706
Cluster2	ENSSSCG00000006345
Cluster2	ENSSSCG00000010438
Cluster2	ENSSSCG00000020915
Cluster2	ENSSSCG00000021739
Cluster2	ENSSSCG00000047487
Cluster2	ENSSSCG00000006727
Cluster2	ENSSSCG00000009112
Cluster2	ENSSSCG00000005391
Cluster2	ENSSSCG00000004373
Cluster2	ENSSSCG00000002516
Cluster2	ENSSSCG00000049011
Cluster2	ENSSSCG00000020884
Cluster2	ENSSSCG00000003318
Cluster2	ENSSSCG00000032494
Cluster2	ENSSSCG00000000681
Cluster2	ENSSSCG00000012967
Cluster2	ENSSSCG00000037697
Cluster2	ENSSSCG00000017146
Cluster2	ENSSSCG00000042147
Cluster2	ENSSSCG00000029521
Cluster2	ENSSSCG00000021036
Cluster2	ENSSSCG00000010997
Cluster2	ENSSSCG00000008227
Cluster2	ENSSSCG00000034364
Cluster2	ENSSSCG00000028875
Cluster2	ENSSSCG00000046802
Cluster2	ENSSSCG00000006479
Cluster2	ENSSSCG00000032637
Cluster2	ENSSSCG00000043694
Cluster2	ENSSSCG00000015567
Cluster2	ENSSSCG00000045777
Cluster2	ENSSSCG00000031893
Cluster2	ENSSSCG00000007046
Cluster2	ENSSSCG00000012074
Cluster2	ENSSSCG00000009468
Cluster2	ENSSSCG00000016502
Cluster2	ENSSSCG00000001764
Cluster2	ENSSSCG00000011364
Cluster2	ENSSSCG00000031669
Cluster2	ENSSSCG00000038287
Cluster2	ENSSSCG00000048815
Cluster2	ENSSSCG00000045442
Cluster2	ENSSSCG00000015726
Cluster2	ENSSSCG00000038902
Cluster2	ENSSSCG00000027847
Cluster2	ENSSSCG00000050436
Cluster2	ENSSSCG00000047218
Cluster2	ENSSSCG00000007664
Cluster2	ENSSSCG00000007954
Cluster2	ENSSSCG00000028978
Cluster2	ENSSSCG00000003329
Cluster2	ENSSSCG00000022026
Cluster2	ENSSSCG00000016210
Cluster2	ENSSSCG00000016754
Cluster2	ENSSSCG00000027701
Cluster2	ENSSSCG00000021515
Cluster2	ENSSSCG00000024411
Cluster2	ENSSSCG00000026590
Cluster2	ENSSSCG00000034810
Cluster2	ENSSSCG00000032959
Cluster2	ENSSSCG00000039626
Cluster2	ENSSSCG00000025523
Cluster2	ENSSSCG00000014108
Cluster2	ENSSSCG00000007671
Cluster2	ENSSSCG00000033392
Cluster2	ENSSSCG00000009978
Cluster2	ENSSSCG00000015742
Cluster2	ENSSSCG00000031398
Cluster2	ENSSSCG00000038650
Cluster2	ENSSSCG00000049770
Cluster2	ENSSSCG00000017273
Cluster2	ENSSSCG00000032429
Cluster2	ENSSSCG00000017414
Cluster2	ENSSSCG00000045794
Cluster2	ENSSSCG00000007708
Cluster2	ENSSSCG00000014748
Cluster2	ENSSSCG00000029096
Cluster2	ENSSSCG00000037514
Cluster2	ENSSSCG00000006740
Cluster2	ENSSSCG00000040745
Cluster2	ENSSSCG00000040448
Cluster2	ENSSSCG00000037146
Cluster2	ENSSSCG00000009425
Cluster2	ENSSSCG00000013339
Cluster2	ENSSSCG00000040323
Cluster2	ENSSSCG00000031236
Cluster2	ENSSSCG00000007574
Cluster2	ENSSSCG00000008729
Cluster2	ENSSSCG00000042702
Cluster2	ENSSSCG00000005347
Cluster2	ENSSSCG00000002517
Cluster2	ENSSSCG00000036589
Cluster2	ENSSSCG00000048829
Cluster2	ENSSSCG00000016580
Cluster2	ENSSSCG00000021401
Cluster2	ENSSSCG00000023478
Cluster2	ENSSSCG00000006636
Cluster2	ENSSSCG00000009396
Cluster2	ENSSSCG00000012671
Cluster2	ENSSSCG00000000859
Cluster2	ENSSSCG00000007077
Cluster2	ENSSSCG00000040999
Cluster2	ENSSSCG00000010656
Cluster2	ENSSSCG00000015462
Cluster2	ENSSSCG00000006347
Cluster2	ENSSSCG00000010007
Cluster2	ENSSSCG00000035153
Cluster2	ENSSSCG00000038882
Cluster2	ENSSSCG00000032315
Cluster2	ENSSSCG00000016337
Cluster2	ENSSSCG00000006132
Cluster2	ENSSSCG00000044946
Cluster2	ENSSSCG00000016263
Cluster2	ENSSSCG00000045776
Cluster2	ENSSSCG00000004464
Cluster2	ENSSSCG00000002749
Cluster2	ENSSSCG00000003137
Cluster2	ENSSSCG00000002012
Cluster2	ENSSSCG00000013318
Cluster2	ENSSSCG00000045500
Cluster2	ENSSSCG00000009692
Cluster2	ENSSSCG00000026852
Cluster2	ENSSSCG00000027183
Cluster2	ENSSSCG00000039265
Cluster2	ENSSSCG00000025561
Cluster2	ENSSSCG00000032269
Cluster2	ENSSSCG00000014752
Cluster2	ENSSSCG00000024793
Cluster2	ENSSSCG00000017818
Cluster2	ENSSSCG00000033297
Cluster2	ENSSSCG00000012651
Cluster2	ENSSSCG00000010605
Cluster2	ENSSSCG00000023873
Cluster2	ENSSSCG00000000843
Cluster2	ENSSSCG00000024622
Cluster2	ENSSSCG00000029558
Cluster2	ENSSSCG00000005380
Cluster2	ENSSSCG00000025621
Cluster2	ENSSSCG00000043252
Cluster2	ENSSSCG00000001788
Cluster2	ENSSSCG00000046706
Cluster2	ENSSSCG00000003371
Cluster2	ENSSSCG00000024285
Cluster2	ENSSSCG00000014316
Cluster2	ENSSSCG00000043210
Cluster2	ENSSSCG00000011735
Cluster2	ENSSSCG00000003701
Cluster2	ENSSSCG00000003565
Cluster2	ENSSSCG00000012147
Cluster2	ENSSSCG00000002746
Cluster2	ENSSSCG00000038036
Cluster2	ENSSSCG00000016018
Cluster2	ENSSSCG00000047064
Cluster2	ENSSSCG00000025131
Cluster2	ENSSSCG00000000894
Cluster2	ENSSSCG00000033213
Cluster2	ENSSSCG00000006802
Cluster2	ENSSSCG00000009856
Cluster2	ENSSSCG00000036647
Cluster2	ENSSSCG00000023672
Cluster2	ENSSSCG00000006262
Cluster2	ENSSSCG00000000396
Cluster2	ENSSSCG00000027119
Cluster2	ENSSSCG00000015125
Cluster2	ENSSSCG00000032197
Cluster2	ENSSSCG00000028529
Cluster2	ENSSSCG00000009475
Cluster2	ENSSSCG00000008648
Cluster2	ENSSSCG00000029186
Cluster2	ENSSSCG00000044591
Cluster2	ENSSSCG00000036261
Cluster2	ENSSSCG00000013081
Cluster2	ENSSSCG00000007349
Cluster2	ENSSSCG00000015355
Cluster2	ENSSSCG00000047117
Cluster2	ENSSSCG00000001475
Cluster2	ENSSSCG00000017832
Cluster2	ENSSSCG00000027478
Cluster2	ENSSSCG00000013377
Cluster2	ENSSSCG00000024837
Cluster2	ENSSSCG00000005211
Cluster2	ENSSSCG00000003479
Cluster2	ENSSSCG00000011675
Cluster2	ENSSSCG00000015293
Cluster2	ENSSSCG00000009862
Cluster2	ENSSSCG00000016519
Cluster2	ENSSSCG00000005440
Cluster2	ENSSSCG00000029902
Cluster2	ENSSSCG00000011357
Cluster2	ENSSSCG00000030492
Cluster2	ENSSSCG00000009250
Cluster2	ENSSSCG00000007456
Cluster2	ENSSSCG00000030278
Cluster2	ENSSSCG00000033997
Cluster2	ENSSSCG00000011942
Cluster2	ENSSSCG00000009622
Cluster2	ENSSSCG00000021712
Cluster2	ENSSSCG00000037710
Cluster2	ENSSSCG00000002864
Cluster2	ENSSSCG00000023436
Cluster2	ENSSSCG00000016261
Cluster2	ENSSSCG00000027026
Cluster2	ENSSSCG00000008496
Cluster2	ENSSSCG00000011519
Cluster2	ENSSSCG00000000519
Cluster2	ENSSSCG00000013296
Cluster2	ENSSSCG00000037142
Cluster2	ENSSSCG00000009122
Cluster2	ENSSSCG00000006735
Cluster2	ENSSSCG00000035617
Cluster2	ENSSSCG00000014758
Cluster2	ENSSSCG00000016726
Cluster2	ENSSSCG00000029305
Cluster2	ENSSSCG00000034259
Cluster2	ENSSSCG00000016985
Cluster2	ENSSSCG00000020666
Cluster2	ENSSSCG00000032561
Cluster2	ENSSSCG00000032642
Cluster2	ENSSSCG00000005724
Cluster2	ENSSSCG00000004822
Cluster2	ENSSSCG00000041325
Cluster2	ENSSSCG00000038970
Cluster2	ENSSSCG00000002753
Cluster2	ENSSSCG00000035983
Cluster2	ENSSSCG00000050129
Cluster2	ENSSSCG00000030177
Cluster2	ENSSSCG00000016342
Cluster2	ENSSSCG00000012665
Cluster2	ENSSSCG00000003288
Cluster2	ENSSSCG00000014630
Cluster2	ENSSSCG00000027970
Cluster2	ENSSSCG00000031649
Cluster2	ENSSSCG00000009331
Cluster2	ENSSSCG00000043413
Cluster2	ENSSSCG00000004961
Cluster2	ENSSSCG00000014747
Cluster2	ENSSSCG00000005638
Cluster2	ENSSSCG00000038717
Cluster2	ENSSSCG00000014884
Cluster2	ENSSSCG00000027792
Cluster2	ENSSSCG00000025107
Cluster2	ENSSSCG00000047932
Cluster2	ENSSSCG00000039556
Cluster2	ENSSSCG00000039875
Cluster2	ENSSSCG00000021027
Cluster2	ENSSSCG00000015140
Cluster2	ENSSSCG00000025796
Cluster2	ENSSSCG00000051213
Cluster2	ENSSSCG00000027726
Cluster2	ENSSSCG00000003414
Cluster2	ENSSSCG00000022559
Cluster2	ENSSSCG00000027689
Cluster2	ENSSSCG00000001401
Cluster2	ENSSSCG00000023026
Cluster2	ENSSSCG00000028671
Cluster2	ENSSSCG00000032660
Cluster2	ENSSSCG00000005946
Cluster2	ENSSSCG00000032525
Cluster2	ENSSSCG00000008745
Cluster2	ENSSSCG00000024136
Cluster2	ENSSSCG00000004262
Cluster2	ENSSSCG00000038308
Cluster2	ENSSSCG00000048125
Cluster2	ENSSSCG00000027348
Cluster2	ENSSSCG00000011078
Cluster2	ENSSSCG00000000696
Cluster2	ENSSSCG00000009883
Cluster2	ENSSSCG00000034715
Cluster2	ENSSSCG00000004195
Cluster2	ENSSSCG00000011721
Cluster2	ENSSSCG00000010451
Cluster2	ENSSSCG00000028126
Cluster2	ENSSSCG00000017745
Cluster2	ENSSSCG00000021973
Cluster2	ENSSSCG00000016527
Cluster2	ENSSSCG00000001567
Cluster2	ENSSSCG00000027320
Cluster2	ENSSSCG00000006023
Cluster2	ENSSSCG00000049578
Cluster2	ENSSSCG00000034654
Cluster2	ENSSSCG00000009373
Cluster2	ENSSSCG00000046437
Cluster2	ENSSSCG00000003384
Cluster2	ENSSSCG00000009887
Cluster2	ENSSSCG00000001459
Cluster2	ENSSSCG00000016129
Cluster2	ENSSSCG00000006811
Cluster2	ENSSSCG00000030088
Cluster2	ENSSSCG00000004826
Cluster2	ENSSSCG00000046184
Cluster2	ENSSSCG00000035472
Cluster2	ENSSSCG00000040340
Cluster2	ENSSSCG00000000062
Cluster2	ENSSSCG00000016997
Cluster2	ENSSSCG00000037588
Cluster2	ENSSSCG00000013751
Cluster2	ENSSSCG00000000553
Cluster2	ENSSSCG00000008497
Cluster2	ENSSSCG00000005511
Cluster2	ENSSSCG00000005455
Cluster2	ENSSSCG00000028892
Cluster2	ENSSSCG00000027709
Cluster2	ENSSSCG00000032833
Cluster2	ENSSSCG00000013664
Cluster2	ENSSSCG00000036398
Cluster2	ENSSSCG00000031589
Cluster2	ENSSSCG00000022417
Cluster2	ENSSSCG00000017730
Cluster2	ENSSSCG00000012136
Cluster2	ENSSSCG00000007206
Cluster2	ENSSSCG00000023837
Cluster2	ENSSSCG00000008394
Cluster2	ENSSSCG00000027351
Cluster2	ENSSSCG00000000063
Cluster2	ENSSSCG00000024604
Cluster2	ENSSSCG00000007995
Cluster2	ENSSSCG00000023984
Cluster2	ENSSSCG00000009120
Cluster2	ENSSSCG00000010822
Cluster2	ENSSSCG00000007149
Cluster2	ENSSSCG00000042226
Cluster2	ENSSSCG00000016053
Cluster2	ENSSSCG00000001341
Cluster2	ENSSSCG00000011578
Cluster2	ENSSSCG00000032942
Cluster2	ENSSSCG00000028030
Cluster2	ENSSSCG00000001089
Cluster2	ENSSSCG00000039332
Cluster2	ENSSSCG00000028784
Cluster2	ENSSSCG00000006205
Cluster2	ENSSSCG00000020963
Cluster2	ENSSSCG00000038037
Cluster2	ENSSSCG00000006002
Cluster2	ENSSSCG00000013230
Cluster2	ENSSSCG00000031875
Cluster2	ENSSSCG00000030706
Cluster2	ENSSSCG00000004223
Cluster2	ENSSSCG00000030108
Cluster2	ENSSSCG00000031212
Cluster2	ENSSSCG00000049515
Cluster2	ENSSSCG00000005938
Cluster2	ENSSSCG00000021384
Cluster2	ENSSSCG00000030996
Cluster2	ENSSSCG00000036402
Cluster2	ENSSSCG00000005235
Cluster2	ENSSSCG00000000839
Cluster2	ENSSSCG00000006932
Cluster2	ENSSSCG00000036542
Cluster2	ENSSSCG00000007232
Cluster2	ENSSSCG00000005680
Cluster2	ENSSSCG00000005465
Cluster2	ENSSSCG00000010084
Cluster2	ENSSSCG00000005383
Cluster2	ENSSSCG00000010495
Cluster2	ENSSSCG00000033006
Cluster2	ENSSSCG00000002819
Cluster2	ENSSSCG00000011736
Cluster2	ENSSSCG00000005636
Cluster2	ENSSSCG00000040317
Cluster2	ENSSSCG00000001216
Cluster2	ENSSSCG00000034137
Cluster2	ENSSSCG00000012886
Cluster2	ENSSSCG00000036445
Cluster2	ENSSSCG00000006025
Cluster2	ENSSSCG00000030386
Cluster2	ENSSSCG00000048932
Cluster2	ENSSSCG00000042809
Cluster2	ENSSSCG00000003212
Cluster2	ENSSSCG00000033700
Cluster2	ENSSSCG00000002470
Cluster2	ENSSSCG00000042427
Cluster2	ENSSSCG00000015106
Cluster2	ENSSSCG00000026592
Cluster2	ENSSSCG00000014746
Cluster2	ENSSSCG00000000199
Cluster2	ENSSSCG00000000943
Cluster2	ENSSSCG00000032275
Cluster2	ENSSSCG00000015897
Cluster2	ENSSSCG00000010452
Cluster2	ENSSSCG00000024748
Cluster2	ENSSSCG00000038186
Cluster2	ENSSSCG00000046085
Cluster2	ENSSSCG00000017251
Cluster2	ENSSSCG00000050121
Cluster2	ENSSSCG00000036516
Cluster2	ENSSSCG00000014047
Cluster2	ENSSSCG00000004680
Cluster2	ENSSSCG00000002366
Cluster2	ENSSSCG00000005986
Cluster2	ENSSSCG00000006495
Cluster2	ENSSSCG00000026169
Cluster2	ENSSSCG00000013599
Cluster2	ENSSSCG00000046436
Cluster2	ENSSSCG00000045042
Cluster2	ENSSSCG00000017168
Cluster2	ENSSSCG00000043551
Cluster2	ENSSSCG00000014008
Cluster2	ENSSSCG00000006187
Cluster2	ENSSSCG00000009881
Cluster2	ENSSSCG00000015234
Cluster2	ENSSSCG00000039685
Cluster2	ENSSSCG00000036983
Cluster2	ENSSSCG00000017673
Cluster2	ENSSSCG00000013316
Cluster2	ENSSSCG00000022204
Cluster2	ENSSSCG00000015801
Cluster2	ENSSSCG00000004419
Cluster2	ENSSSCG00000002901
Cluster2	ENSSSCG00000013119
Cluster2	ENSSSCG00000028172
Cluster2	ENSSSCG00000006214
Cluster2	ENSSSCG00000050527
Cluster2	ENSSSCG00000003351
Cluster2	ENSSSCG00000046640
Cluster2	ENSSSCG00000010966
Cluster2	ENSSSCG00000034802
Cluster2	ENSSSCG00000046071
Cluster2	ENSSSCG00000022429
Cluster2	ENSSSCG00000024867
Cluster2	ENSSSCG00000013350
Cluster2	ENSSSCG00000045084
Cluster2	ENSSSCG00000024437
Cluster2	ENSSSCG00000004694
Cluster2	ENSSSCG00000014780
Cluster2	ENSSSCG00000041367
Cluster2	ENSSSCG00000040172
Cluster2	ENSSSCG00000032722
Cluster2	ENSSSCG00000027872
Cluster2	ENSSSCG00000006087
Cluster2	ENSSSCG00000020868
Cluster2	ENSSSCG00000029070
Cluster2	ENSSSCG00000031731
Cluster2	ENSSSCG00000005008
Cluster2	ENSSSCG00000038138
Cluster2	ENSSSCG00000040648
Cluster2	ENSSSCG00000009035
Cluster2	ENSSSCG00000049444
Cluster2	ENSSSCG00000028883
Cluster2	ENSSSCG00000002709
Cluster2	ENSSSCG00000003115
Cluster2	ENSSSCG00000001500
Cluster2	ENSSSCG00000009532
Cluster2	ENSSSCG00000021408
Cluster2	ENSSSCG00000002857
Cluster2	ENSSSCG00000029249
Cluster2	ENSSSCG00000031159
Cluster2	ENSSSCG00000037551
Cluster2	ENSSSCG00000049357
Cluster2	ENSSSCG00000012855
Cluster2	ENSSSCG00000005628
Cluster2	ENSSSCG00000025943
Cluster2	ENSSSCG00000016489
Cluster2	ENSSSCG00000004601
Cluster2	ENSSSCG00000012018
Cluster2	ENSSSCG00000016780
Cluster2	ENSSSCG00000001620
Cluster2	ENSSSCG00000040194
Cluster2	ENSSSCG00000011465
Cluster2	ENSSSCG00000004511
Cluster2	ENSSSCG00000011700
Cluster2	ENSSSCG00000034035
Cluster2	ENSSSCG00000021871
Cluster2	ENSSSCG00000026719
Cluster2	ENSSSCG00000034738
Cluster2	ENSSSCG00000016716
Cluster2	ENSSSCG00000022423
Cluster2	ENSSSCG00000010800
Cluster2	ENSSSCG00000028995
Cluster2	ENSSSCG00000002496
Cluster2	ENSSSCG00000009661
Cluster2	ENSSSCG00000017208
Cluster2	ENSSSCG00000028420
Cluster2	ENSSSCG00000025483
Cluster2	ENSSSCG00000016385
Cluster2	ENSSSCG00000027745
Cluster2	ENSSSCG00000027763
Cluster2	ENSSSCG00000050713
Cluster2	ENSSSCG00000011827
Cluster2	ENSSSCG00000001775
Cluster2	ENSSSCG00000000869
Cluster2	ENSSSCG00000000837
Cluster2	ENSSSCG00000033613
Cluster2	ENSSSCG00000002898
Cluster2	ENSSSCG00000002761
Cluster2	ENSSSCG00000025270
Cluster2	ENSSSCG00000026983
Cluster2	ENSSSCG00000024958
Cluster2	ENSSSCG00000008533
Cluster2	ENSSSCG00000005076
Cluster2	ENSSSCG00000039234
Cluster2	ENSSSCG00000009077
Cluster2	ENSSSCG00000031999
Cluster2	ENSSSCG00000022187
Cluster2	ENSSSCG00000021954
Cluster2	ENSSSCG00000006471
Cluster2	ENSSSCG00000035182
Cluster2	ENSSSCG00000005109
Cluster2	ENSSSCG00000017788
Cluster2	ENSSSCG00000034873
Cluster2	ENSSSCG00000006481
Cluster2	ENSSSCG00000045027
Cluster2	ENSSSCG00000014933
Cluster2	ENSSSCG00000032092
Cluster2	ENSSSCG00000036693
Cluster2	ENSSSCG00000022383
Cluster2	ENSSSCG00000005480
Cluster2	ENSSSCG00000014672
Cluster2	ENSSSCG00000015379
Cluster2	ENSSSCG00000051229
Cluster2	ENSSSCG00000004342
Cluster2	ENSSSCG00000022162
Cluster2	ENSSSCG00000022225
Cluster2	ENSSSCG00000002305
[truncated: 1,488 more rows]
