# Supplementary material for: Comparative Transcriptome Analyses of Longissimus thoracis Between Pig Breeds Differing in Muscle Characteristics
Source: Front Genet. 2020 Nov 16;11:526309. doi: 10.3389/fgene.2020.526309 (PMC7717936; doi:10.3389/fgene.2020.526309)
Supplement: Supplementary Table 5 — Subnetwork information of protein-protein interaction network. [file Table_5.XLSX]

## Sheet: 0day-GO
Module_ID	GO term	input	module size	pvalue	qvalue	GO annotation	Genes
module1	GO:0000775	10	843	1.59658e-06	0.0121595	chromosome, centromeric region	ENSSSCG00000010118,ENSSSCG00000014326,ENSSSCG00000023296,ENSSSCG00000003931,ENSSSCG00000030108,ENSSSCG00000015581,ENSSSCG00000008070,ENSSSCG00000025965,ENSSSCG00000004750,ENSSSCG00000016092
module1	GO:0098869	15	843	4.19088e-07	0.00320435	cellular oxidant detoxification	ENSSSCG00000023298,ENSSSCG00000004826,ENSSSCG00000003088,ENSSSCG00000015844,ENSSSCG00000023929,ENSSSCG00000014725,ENSSSCG00000004093,ENSSSCG00000002279,ENSSSCG00000021973,ENSSSCG00000000843,ENSSSCG00000029438,ENSSSCG00000007978,ENSSSCG00000002749,ENSSSCG00000022351,ENSSSCG00000010610
module1	GO:0043235	22	843	3.48234e-06	0.0264345	receptor complex	ENSSSCG00000000647,ENSSSCG00000017862,ENSSSCG00000008533,ENSSSCG00000014047,ENSSSCG00000016160,ENSSSCG00000008919,ENSSSCG00000025188,ENSSSCG00000003527,ENSSSCG00000013894,ENSSSCG00000010199,ENSSSCG00000016459,ENSSSCG00000026592,ENSSSCG00000027628,ENSSSCG00000008842,ENSSSCG00000014007,ENSSSCG00000010532,ENSSSCG00000003848,ENSSSCG00000003811,ENSSSCG00000009593,ENSSSCG00000010974,ENSSSCG00000016851,…
module1	GO:0051607	24	843	4.82919e-11	3.7093e-07	defense response to virus	ENSSSCG00000030408,ENSSSCG00000009720,ENSSSCG00000012117,ENSSSCG00000035676,ENSSSCG00000024867,ENSSSCG00000010452,ENSSSCG00000010451,ENSSSCG00000010454,ENSSSCG00000014091,ENSSSCG00000012077,ENSSSCG00000000396,ENSSSCG00000015801,ENSSSCG00000032591,ENSSSCG00000012076,ENSSSCG00000014277,ENSSSCG00000014565,ENSSSCG00000009881,ENSSSCG00000021383,ENSSSCG00000024388,ENSSSCG00000016835,ENSSSCG00000011358,…
module1	GO:0005524	110	843	2.48766e-13	1.91226e-09	ATP binding	ENSSSCG00000013304,ENSSSCG00000021275,ENSSSCG00000009077,ENSSSCG00000030408,ENSSSCG00000016489,ENSSSCG00000006733,ENSSSCG00000009334,ENSSSCG00000021834,ENSSSCG00000010923,ENSSSCG00000008294,ENSSSCG00000023379,ENSSSCG00000017473,ENSSSCG00000017416,ENSSSCG00000016925,ENSSSCG00000009720,ENSSSCG00000000779,ENSSSCG00000001376,ENSSSCG00000012117,ENSSSCG00000000034,ENSSSCG00000011000,ENSSSCG00000007061,…
module1	GO:0005515	166	843	5.01017e-06	0.0379821	protein binding	ENSSSCG00000009077,ENSSSCG00000010118,ENSSSCG00000007383,ENSSSCG00000021834,ENSSSCG00000010576,ENSSSCG00000002001,ENSSSCG00000016925,ENSSSCG00000000779,ENSSSCG00000000025,ENSSSCG00000006636,ENSSSCG00000014083,ENSSSCG00000012133,ENSSSCG00000015085,ENSSSCG00000012117,ENSSSCG00000017298,ENSSSCG00000006186,ENSSSCG00000016824,ENSSSCG00000028883,ENSSSCG00000016627,ENSSSCG00000005235,ENSSSCG00000007816,…
module1	GO:0016324	23	843	5.97282e-07	0.00456324	apical plasma membrane	ENSSSCG00000004659,ENSSSCG00000003722,ENSSSCG00000005267,ENSSSCG00000023478,ENSSSCG00000027726,ENSSSCG00000013297,ENSSSCG00000004058,ENSSSCG00000015894,ENSSSCG00000027628,ENSSSCG00000022948,ENSSSCG00000005222,ENSSSCG00000002901,ENSSSCG00000008745,ENSSSCG00000024158,ENSSSCG00000023395,ENSSSCG00000012855,ENSSSCG00000012147,ENSSSCG00000006740,ENSSSCG00000010974,ENSSSCG00000016516,ENSSSCG00000016851,…
module1	GO:0055114	52	843	2.13515e-06	0.0162378	oxidation-reduction process	ENSSSCG00000023298,ENSSSCG00000010495,ENSSSCG00000024681,ENSSSCG00000032782,ENSSSCG00000017811,ENSSSCG00000002269,ENSSSCG00000004373,ENSSSCG00000011700,ENSSSCG00000007942,ENSSSCG00000002496,ENSSSCG00000004401,ENSSSCG00000009889,ENSSSCG00000004666,ENSSSCG00000015844,ENSSSCG00000023929,ENSSSCG00000009856,ENSSSCG00000000694,ENSSSCG00000030150,ENSSSCG00000004093,ENSSSCG00000002746,ENSSSCG00000021181,…
module1	GO:0005829	131	843	1.94203e-06	0.0147769	cytosol	ENSSSCG00000009077,ENSSSCG00000012178,ENSSSCG00000029326,ENSSSCG00000030408,ENSSSCG00000016489,ENSSSCG00000007383,ENSSSCG00000006733,ENSSSCG00000009334,ENSSSCG00000027121,ENSSSCG00000009720,ENSSSCG00000000779,ENSSSCG00000016824,ENSSSCG00000028883,ENSSSCG00000001952,ENSSSCG00000011000,ENSSSCG00000024604,ENSSSCG00000023298,ENSSSCG00000013784,ENSSSCG00000010247,ENSSSCG00000010495,ENSSSCG00000028420,…
module1	GO:0003824	43	843	1.02595e-07	0.000786182	catalytic activity	ENSSSCG00000008613,ENSSSCG00000027121,ENSSSCG00000011549,ENSSSCG00000023873,ENSSSCG00000010495,ENSSSCG00000015545,ENSSSCG00000011735,ENSSSCG00000025992,ENSSSCG00000001596,ENSSSCG00000001780,ENSSSCG00000002269,ENSSSCG00000010537,ENSSSCG00000033100,ENSSSCG00000001488,ENSSSCG00000030388,ENSSSCG00000008648,ENSSSCG00000027827,ENSSSCG00000015660,ENSSSCG00000011133,ENSSSCG00000002746,ENSSSCG00000027689,…
module1	GO:0005739	69	843	2.6933e-06	0.0204637	mitochondrion	ENSSSCG00000009901,ENSSSCG00000003384,ENSSSCG00000007061,ENSSSCG00000017806,ENSSSCG00000010495,ENSSSCG00000010330,ENSSSCG00000007076,ENSSSCG00000023775,ENSSSCG00000007986,ENSSSCG00000012494,ENSSSCG00000027432,ENSSSCG00000012623,ENSSSCG00000017811,ENSSSCG00000000133,ENSSSCG00000014375,ENSSSCG00000004373,ENSSSCG00000004047,ENSSSCG00000002496,ENSSSCG00000015056,ENSSSCG00000009889,ENSSSCG00000003343,…
module1	GO:0032040	11	843	2.01567e-06	0.0153332	small-subunit processome	ENSSSCG00000023177,ENSSSCG00000014199,ENSSSCG00000010145,ENSSSCG00000006727,ENSSSCG00000006048,ENSSSCG00000028638,ENSSSCG00000030510,ENSSSCG00000022225,ENSSSCG00000027676,ENSSSCG00000000869,ENSSSCG00000017745
module1	GO:0016491	39	843	2.21101e-06	0.0168103	oxidoreductase activity	ENSSSCG00000023298,ENSSSCG00000010495,ENSSSCG00000024681,ENSSSCG00000004373,ENSSSCG00000011700,ENSSSCG00000004401,ENSSSCG00000009889,ENSSSCG00000004666,ENSSSCG00000015844,ENSSSCG00000023929,ENSSSCG00000009856,ENSSSCG00000000694,ENSSSCG00000030150,ENSSSCG00000004093,ENSSSCG00000002746,ENSSSCG00000028517,ENSSSCG00000002279,ENSSSCG00000024109,ENSSSCG00000008522,ENSSSCG00000021973,ENSSSCG00000005199,…
module1	GO:0000166	98	843	1.61443e-13	1.24118e-09	nucleotide binding	ENSSSCG00000013304,ENSSSCG00000009077,ENSSSCG00000016489,ENSSSCG00000009334,ENSSSCG00000010923,ENSSSCG00000008294,ENSSSCG00000023379,ENSSSCG00000017473,ENSSSCG00000016925,ENSSSCG00000000779,ENSSSCG00000001376,ENSSSCG00000007061,ENSSSCG00000023298,ENSSSCG00000026430,ENSSSCG00000010495,ENSSSCG00000002470,ENSSSCG00000010821,ENSSSCG00000015545,ENSSSCG00000015712,ENSSSCG00000015140,ENSSSCG00000003973,…
module1	GO:0005737	188	843	1.20271e-06	0.00917425	cytoplasm	ENSSSCG00000027323,ENSSSCG00000012178,ENSSSCG00000029326,ENSSSCG00000030408,ENSSSCG00000014336,ENSSSCG00000007349,ENSSSCG00000016489,ENSSSCG00000009334,ENSSSCG00000005724,ENSSSCG00000008294,ENSSSCG00000027121,ENSSSCG00000017416,ENSSSCG00000016925,ENSSSCG00000009720,ENSSSCG00000023873,ENSSSCG00000005438,ENSSSCG00000000025,ENSSSCG00000012117,ENSSSCG00000016627,ENSSSCG00000005235,ENSSSCG00000001952,…
module1	GO:0009615	13	843	3.00313e-07	0.0022986	response to virus	ENSSSCG00000030408,ENSSSCG00000027121,ENSSSCG00000017416,ENSSSCG00000009720,ENSSSCG00000010247,ENSSSCG00000024867,ENSSSCG00000010452,ENSSSCG00000010451,ENSSSCG00000006543,ENSSSCG00000012077,ENSSSCG00000015801,ENSSSCG00000012076,ENSSSCG00000016512
module5	GO:0007155	5	12	1.47172e-07	0.00112734	cell adhesion	ENSSSCG00000036516,ENSSSCG00000026842,ENSSSCG00000029281,ENSSSCG00000021414,ENSSSCG00000040956
module5	GO:0005509	6	12	3.93902e-07	0.00301295	calcium ion binding	ENSSSCG00000036516,ENSSSCG00000026842,ENSSSCG00000029281,ENSSSCG00000000672,ENSSSCG00000021414,ENSSSCG00000040956
module5	GO:0007156	6	12	1.44372e-11	1.10921e-07	homophilic cell adhesion via plasma membrane adhesion molecules	ENSSSCG00000036516,ENSSSCG00000026842,ENSSSCG00000029281,ENSSSCG00000000672,ENSSSCG00000021414,ENSSSCG00000040956
module3	GO:0007186	18	23	1.80997e-15	1.39223e-11	G protein-coupled receptor signaling pathway	ENSSSCG00000009661,ENSSSCG00000020906,ENSSSCG00000016580,ENSSSCG00000027030,ENSSSCG00000007520,ENSSSCG00000026602,ENSSSCG00000014823,ENSSSCG00000015395,ENSSSCG00000017041,ENSSSCG00000016273,ENSSSCG00000010350,ENSSSCG00000013658,ENSSSCG00000009399,ENSSSCG00000016664,ENSSSCG00000013106,ENSSSCG00000015048,ENSSSCG00000042718,ENSSSCG00000021954
module3	GO:0016020	19	23	1.44808e-07	0.00110937	membrane	ENSSSCG00000009661,ENSSSCG00000020906,ENSSSCG00000016580,ENSSSCG00000027030,ENSSSCG00000007520,ENSSSCG00000026602,ENSSSCG00000014823,ENSSSCG00000015395,ENSSSCG00000017041,ENSSSCG00000016273,ENSSSCG00000010350,ENSSSCG00000013658,ENSSSCG00000009399,ENSSSCG00000016664,ENSSSCG00000013106,ENSSSCG00000015048,ENSSSCG00000042718,ENSSSCG00000011675,ENSSSCG00000021954
module3	GO:0007165	19	23	5.42698e-16	4.17497e-12	signal transduction	ENSSSCG00000009661,ENSSSCG00000020906,ENSSSCG00000016580,ENSSSCG00000027030,ENSSSCG00000000682,ENSSSCG00000007520,ENSSSCG00000026602,ENSSSCG00000015395,ENSSSCG00000017041,ENSSSCG00000016273,ENSSSCG00000010350,ENSSSCG00000016664,ENSSSCG00000013106,ENSSSCG00000015048,ENSSSCG00000004622,ENSSSCG00000025414,ENSSSCG00000042718,ENSSSCG00000011675,ENSSSCG00000021954
module3	GO:0007601	5	23	8.84403e-08	0.000677895	visual perception	ENSSSCG00000016580,ENSSSCG00000022026,ENSSSCG00000010350,ENSSSCG00000042718,ENSSSCG00000011675
module3	GO:0007188	5	23	2.01841e-09	1.54913e-05	adenylate cyclase-modulating G protein-coupled receptor signaling pathway	ENSSSCG00000009661,ENSSSCG00000007520,ENSSSCG00000017041,ENSSSCG00000015048,ENSSSCG00000042718
module3	GO:0005887	10	23	5.06731e-09	3.88815e-05	integral component of plasma membrane	ENSSSCG00000009661,ENSSSCG00000016580,ENSSSCG00000015395,ENSSSCG00000017041,ENSSSCG00000016273,ENSSSCG00000010350,ENSSSCG00000009399,ENSSSCG00000016664,ENSSSCG00000013106,ENSSSCG00000015048
module3	GO:0004930	16	23	3.49291e-13	2.68465e-09	G protein-coupled receptor activity	ENSSSCG00000009661,ENSSSCG00000020906,ENSSSCG00000016580,ENSSSCG00000027030,ENSSSCG00000026602,ENSSSCG00000014823,ENSSSCG00000015395,ENSSSCG00000017041,ENSSSCG00000016273,ENSSSCG00000010350,ENSSSCG00000013658,ENSSSCG00000009399,ENSSSCG00000016664,ENSSSCG00000013106,ENSSSCG00000015048,ENSSSCG00000021954
module2	GO:0003676	12	35	3.23623e-07	0.00247668	nucleic acid binding	ENSSSCG00000007526,ENSSSCG00000009037,ENSSSCG00000001216,ENSSSCG00000015450,ENSSSCG00000015544,ENSSSCG00000022423,ENSSSCG00000007481,ENSSSCG00000027351,ENSSSCG00000012179,ENSSSCG00000020988,ENSSSCG00000022434,ENSSSCG00000024622
module7	GO:0005581	6	10	4.0077e-14	3.08192e-10	collagen trimer	ENSSSCG00000003603,ENSSSCG00000012572,ENSSSCG00000006857,ENSSSCG00000001500,ENSSSCG00000005380,ENSSSCG00000008557
module7	GO:0030198	6	10	6.63501e-12	5.099e-08	extracellular matrix organization	ENSSSCG00000003603,ENSSSCG00000005487,ENSSSCG00000012572,ENSSSCG00000006857,ENSSSCG00000005380,ENSSSCG00000008557
module7	GO:0031012	6	10	1.40434e-10	1.07854e-06	extracellular matrix	ENSSSCG00000003603,ENSSSCG00000005487,ENSSSCG00000012572,ENSSSCG00000006857,ENSSSCG00000005380,ENSSSCG00000008557
module7	GO:0005615	8	10	7.65842e-10	5.87861e-06	extracellular space	ENSSSCG00000027466,ENSSSCG00000003603,ENSSSCG00000001914,ENSSSCG00000005487,ENSSSCG00000012572,ENSSSCG00000006857,ENSSSCG00000005380,ENSSSCG00000008557
module7	GO:0005201	5	10	4.34794e-11	3.34009e-07	extracellular matrix structural constituent	ENSSSCG00000003603,ENSSSCG00000005487,ENSSSCG00000012572,ENSSSCG00000006857,ENSSSCG00000005380
module9	GO:0016740	8	9	2.14221e-10	1.64457e-06	transferase activity	ENSSSCG00000015232,ENSSSCG00000005628,ENSSSCG00000008227,ENSSSCG00000008141,ENSSSCG00000011195,ENSSSCG00000005379,ENSSSCG00000007648,ENSSSCG00000010800
module9	GO:0006486	7	9	3.1719e-15	2.4395e-11	protein glycosylation	ENSSSCG00000015232,ENSSSCG00000005628,ENSSSCG00000008227,ENSSSCG00000008141,ENSSSCG00000011195,ENSSSCG00000005379,ENSSSCG00000010800
module9	GO:0016757	7	9	1.25036e-13	9.61401e-10	transferase activity, transferring glycosyl groups	ENSSSCG00000015232,ENSSSCG00000005628,ENSSSCG00000008227,ENSSSCG00000008141,ENSSSCG00000011195,ENSSSCG00000005379,ENSSSCG00000010800
module9	GO:0005794	8	9	1.41402e-11	1.08653e-07	Golgi apparatus	ENSSSCG00000015232,ENSSSCG00000005628,ENSSSCG00000008227,ENSSSCG00000008141,ENSSSCG00000011195,ENSSSCG00000005379,ENSSSCG00000007648,ENSSSCG00000010800
module10	GO:0005794	5	8	2.17574e-06	0.0165444	Golgi apparatus	ENSSSCG00000000837,ENSSSCG00000007456,ENSSSCG00000007005,ENSSSCG00000022151,ENSSSCG00000029558
module4	GO:0005515	10	13	4.9964e-07	0.00381875	protein binding	ENSSSCG00000008072,ENSSSCG00000015270,ENSSSCG00000016589,ENSSSCG00000000917,ENSSSCG00000023672,ENSSSCG00000001872,ENSSSCG00000025561,ENSSSCG00000010232,ENSSSCG00000014871,ENSSSCG00000026945

## Sheet: 0day-network
module1	ENSSSCG00000023178	ENSSSCG00000013304	ENSSSCG00000002383	ENSSSCG00000021275	ENSSSCG00000013316	ENSSSCG00000009077	ENSSSCG00000027323	ENSSSCG00000024881	ENSSSCG00000027872	ENSSSCG00000012967	ENSSSCG00000012178	ENSSSCG00000010118	ENSSSCG00000032609	ENSSSCG00000022383	ENSSSCG00000029326	ENSSSCG00000030408	ENSSSCG00000000063	ENSSSCG00000006205	ENSSSCG00000013662	ENSSSCG00000014336	ENSSSCG00000007349	ENSSSCG00000016489	ENSSSCG00000007383	ENSSSCG00000008613	ENSSSCG00000006733	ENSSSCG00000009334	ENSSSCG00000032769	ENSSSCG00000021834	ENSSSCG00000010576	ENSSSCG00000002001	ENSSSCG00000009901	ENSSSCG00000005724	ENSSSCG00000010923	ENSSSCG00000008294	ENSSSCG00000023379	ENSSSCG00000017473	ENSSSCG00000010605	ENSSSCG00000010514	ENSSSCG00000037533	ENSSSCG00000027121	ENSSSCG00000017416	ENSSSCG00000008098	ENSSSCG00000013772	ENSSSCG00000016925	ENSSSCG00000009720	ENSSSCG00000011549	ENSSSCG00000000779	ENSSSCG00000001376	ENSSSCG00000022507
module2	ENSSSCG00000000020	ENSSSCG00000007526	ENSSSCG00000009037	ENSSSCG00000001216	ENSSSCG00000015450	ENSSSCG00000017414	ENSSSCG00000007671	ENSSSCG00000000066	ENSSSCG00000015544	ENSSSCG00000022423	ENSSSCG00000007481	ENSSSCG00000027351	ENSSSCG00000009396	ENSSSCG00000017288	ENSSSCG00000012179	ENSSSCG00000020988	ENSSSCG00000022434	ENSSSCG00000024622	ENSSSCG00000013751	ENSSSCG00000004322	ENSSSCG00000016335	ENSSSCG00000016074	ENSSSCG00000027046	ENSSSCG00000021305	ENSSSCG00000022312	ENSSSCG00000009053	ENSSSCG00000038963	ENSSSCG00000010402	ENSSSCG00000004761	ENSSSCG00000022559	ENSSSCG00000013382	ENSSSCG00000027478	ENSSSCG00000012349	ENSSSCG00000012153	ENSSSCG00000024722
module3	ENSSSCG00000009661	ENSSSCG00000020906	ENSSSCG00000016580	ENSSSCG00000027030	ENSSSCG00000000682	ENSSSCG00000007520	ENSSSCG00000026602	ENSSSCG00000014823	ENSSSCG00000015395	ENSSSCG00000017041	ENSSSCG00000016273	ENSSSCG00000022026	ENSSSCG00000010350	ENSSSCG00000013658	ENSSSCG00000009399	ENSSSCG00000016664	ENSSSCG00000013106	ENSSSCG00000015048	ENSSSCG00000004622	ENSSSCG00000025414	ENSSSCG00000042718	ENSSSCG00000011675	ENSSSCG00000021954
module4	ENSSSCG00000004961	ENSSSCG00000008072	ENSSSCG00000015270	ENSSSCG00000009798	ENSSSCG00000016589	ENSSSCG00000000917	ENSSSCG00000002709	ENSSSCG00000023672	ENSSSCG00000001872	ENSSSCG00000025561	ENSSSCG00000010232	ENSSSCG00000014871	ENSSSCG00000026945
module5	ENSSSCG00000015735	ENSSSCG00000013377	ENSSSCG00000008838	ENSSSCG00000000528	ENSSSCG00000036516	ENSSSCG00000026842	ENSSSCG00000029281	ENSSSCG00000000672	ENSSSCG00000021414	ENSSSCG00000040956	ENSSSCG00000016780	ENSSSCG00000014876
module6	ENSSSCG00000008991	ENSSSCG00000006345	ENSSSCG00000004694	ENSSSCG00000012001	ENSSSCG00000012002	ENSSSCG00000027434	ENSSSCG00000029715	ENSSSCG00000010639	ENSSSCG00000006858	ENSSSCG00000000943	ENSSSCG00000005131	ENSSSCG00000005233
module7	ENSSSCG00000027466	ENSSSCG00000003603	ENSSSCG00000001914	ENSSSCG00000000681	ENSSSCG00000005487	ENSSSCG00000012572	ENSSSCG00000006857	ENSSSCG00000001500	ENSSSCG00000005380	ENSSSCG00000008557
module8	ENSSSCG00000013589	ENSSSCG00000007840	ENSSSCG00000023531	ENSSSCG00000014884	ENSSSCG00000005474	ENSSSCG00000028593	ENSSSCG00000017673	ENSSSCG00000026686	ENSSSCG00000023436
module9	ENSSSCG00000022429	ENSSSCG00000015232	ENSSSCG00000005628	ENSSSCG00000008227	ENSSSCG00000008141	ENSSSCG00000011195	ENSSSCG00000005379	ENSSSCG00000007648	ENSSSCG00000010800
module10	ENSSSCG00000003895	ENSSSCG00000004911	ENSSSCG00000000837	ENSSSCG00000007456	ENSSSCG00000007872	ENSSSCG00000007005	ENSSSCG00000022151	ENSSSCG00000029558
module11	ENSSSCG00000000135	ENSSSCG00000005076	ENSSSCG00000026290	ENSSSCG00000005286	ENSSSCG00000009768	ENSSSCG00000002708	ENSSSCG00000009826
module12	ENSSSCG00000000553	ENSSSCG00000014598	ENSSSCG00000005036	ENSSSCG00000025131	ENSSSCG00000007237	ENSSSCG00000005908
module13	ENSSSCG00000030485	ENSSSCG00000008952	ENSSSCG00000011736	ENSSSCG00000007569	ENSSSCG00000020868
module14	ENSSSCG00000029070	ENSSSCG00000016053	ENSSSCG00000003225	ENSSSCG00000003080	ENSSSCG00000026317
module15	ENSSSCG00000005953	ENSSSCG00000012049	ENSSSCG00000029199	ENSSSCG00000029323	ENSSSCG00000022305
module16	ENSSSCG00000003137	ENSSSCG00000023618	ENSSSCG00000006423	ENSSSCG00000014758	ENSSSCG00000012671
module17	ENSSSCG00000017236	ENSSSCG00000006737	ENSSSCG00000020913	ENSSSCG00000030433	ENSSSCG00000028802
module18	ENSSSCG00000010100	ENSSSCG00000010656	ENSSSCG00000007954	ENSSSCG00000004680	ENSSSCG00000012047
module19	ENSSSCG00000001097	ENSSSCG00000013081	ENSSSCG00000003230	ENSSSCG00000005727
module20	ENSSSCG00000005291	ENSSSCG00000006187	ENSSSCG00000028995	ENSSSCG00000009845
module21	ENSSSCG00000030325	ENSSSCG00000005954	ENSSSCG00000005986	ENSSSCG00000016337
module22	ENSSSCG00000012841	ENSSSCG00000027266	ENSSSCG00000006191	ENSSSCG00000017696
module23	ENSSSCG00000016259	ENSSSCG00000016332	ENSSSCG00000003926	ENSSSCG00000026983
module24	ENSSSCG00000007678	ENSSSCG00000009202	ENSSSCG00000007358	ENSSSCG00000016671
module25	ENSSSCG00000001401	ENSSSCG00000001088	ENSSSCG00000001131	ENSSSCG00000028784
module26	ENSSSCG00000013049	ENSSSCG00000003737	ENSSSCG00000025856
module27	ENSSSCG00000010728	ENSSSCG00000010209	ENSSSCG00000030706
module28	ENSSSCG00000006877	ENSSSCG00000000924	ENSSSCG00000037598
module29	ENSSSCG00000021319	ENSSSCG00000014887	ENSSSCG00000017955
module30	ENSSSCG00000028481	ENSSSCG00000015355	ENSSSCG00000022550
module31	ENSSSCG00000013318	ENSSSCG00000026934	ENSSSCG00000013326
module32	ENSSSCG00000013339	ENSSSCG00000022396	ENSSSCG00000030114
module33	ENSSSCG00000010101	ENSSSCG00000012467	ENSSSCG00000029902
module34	ENSSSCG00000003351	ENSSSCG00000017994	ENSSSCG00000014752
module35	ENSSSCG00000013114	ENSSSCG00000030305	ENSSSCG00000009035
module36	ENSSSCG00000027378	ENSSSCG00000024136	ENSSSCG00000002668
module37	ENSSSCG00000028976	ENSSSCG00000014761	ENSSSCG00000025621
module38	ENSSSCG00000005440	ENSSSCG00000023658	ENSSSCG00000004565
module39	ENSSSCG00000017142	ENSSSCG00000027124	ENSSSCG00000023423
module40	ENSSSCG00000027226	ENSSSCG00000009331	ENSSSCG00000017356
module41	ENSSSCG00000008036	ENSSSCG00000006023	ENSSSCG00000039392
module42	ENSSSCG00000005959	ENSSSCG00000008664	ENSSSCG00000007708
module43	ENSSSCG00000022089	ENSSSCG00000001746	ENSSSCG00000006025
module44	ENSSSCG00000025270	ENSSSCG00000017557	ENSSSCG00000017349
module45	ENSSSCG00000002315	ENSSSCG00000002306	ENSSSCG00000002309
module46	ENSSSCG00000004464	ENSSSCG00000001788	ENSSSCG00000007212
module47	ENSSSCG00000004225	ENSSSCG00000021136	ENSSSCG00000005668
module48	ENSSSCG00000002258	ENSSSCG00000007552	ENSSSCG00000013360
module49	ENSSSCG00000021027	ENSSSCG00000004836	ENSSSCG00000028274
module50	ENSSSCG00000011069	ENSSSCG00000011078	ENSSSCG00000011937
module51	ENSSSCG00000024672	ENSSSCG00000001561
module52	ENSSSCG00000000778	ENSSSCG00000001567
module53	ENSSSCG00000007170	ENSSSCG00000049430
module54	ENSSSCG00000035472	ENSSSCG00000003875
module55	ENSSSCG00000005638	ENSSSCG00000005463
module56	ENSSSCG00000006810	ENSSSCG00000028284
module57	ENSSSCG00000027270	ENSSSCG00000004521
module58	ENSSSCG00000009904	ENSSSCG00000020962
module59	ENSSSCG00000010937	ENSSSCG00000021739
module60	ENSSSCG00000007003	ENSSSCG00000014745
module61	ENSSSCG00000000199	ENSSSCG00000002955
module62	ENSSSCG00000005994	ENSSSCG00000005995
module63	ENSSSCG00000027875	ENSSSCG00000009475
module64	ENSSSCG00000000260	ENSSSCG00000021464
module65	ENSSSCG00000006876	ENSSSCG00000013620
module66	ENSSSCG00000009267	ENSSSCG00000023894
module67	ENSSSCG00000007145	ENSSSCG00000010746
module68	ENSSSCG00000006082	ENSSSCG00000016754
module69	ENSSSCG00000000394	ENSSSCG00000011002
module70	ENSSSCG00000022017	ENSSSCG00000010980
module71	ENSSSCG00000016687	ENSSSCG00000026943
module72	ENSSSCG00000028019	ENSSSCG00000038779
module73	ENSSSCG00000024784	ENSSSCG00000015543
module74	ENSSSCG00000004223	ENSSSCG00000016342
module75	ENSSSCG00000005455	ENSSSCG00000012018
module76	ENSSSCG00000002296	ENSSSCG00000013176
module77	ENSSSCG00000007851	ENSSSCG00000005221
module78	ENSSSCG00000010177	ENSSSCG00000029249
module79	ENSSSCG00000003455	ENSSSCG00000013934
module80	ENSSSCG00000009122	ENSSSCG00000012627
module81	ENSSSCG00000004338	ENSSSCG00000027002
module82	ENSSSCG00000007642	ENSSSCG00000005452
module83	ENSSSCG00000024428	ENSSSCG00000023338
module84	ENSSSCG00000001048	ENSSSCG00000017072
module85	ENSSSCG00000040701	ENSSSCG00000009046
module86	ENSSSCG00000017137	ENSSSCG00000005669
module87	ENSSSCG00000014302	ENSSSCG00000002375
module88	ENSSSCG00000009619	ENSSSCG00000026486
module89	ENSSSCG00000002286	ENSSSCG00000030278
module90	ENSSSCG00000028623	ENSSSCG00000028172
module91	ENSSSCG00000012845	ENSSSCG00000006121
module92	ENSSSCG00000051229	ENSSSCG00000014746
module93	ENSSSCG00000008427	ENSSSCG00000026564
module94	ENSSSCG00000004452	ENSSSCG00000029545
module95	ENSSSCG00000016823	ENSSSCG00000007226
module96	ENSSSCG00000006171	ENSSSCG00000006639
module97	ENSSSCG00000010219
module98	ENSSSCG00000005385
module99	ENSSSCG00000017283
module100	ENSSSCG00000004053
module101	ENSSSCG00000017990
module102	ENSSSCG00000008337
module103	ENSSSCG00000009477
module104	ENSSSCG00000022222
module105	ENSSSCG00000011965
module106	ENSSSCG00000017208
module107	ENSSSCG00000011361
module108	ENSSSCG00000014272
module109	ENSSSCG00000007574
module110	ENSSSCG00000013893
module111	ENSSSCG00000017109
module112	ENSSSCG00000011747
module113	ENSSSCG00000020837
module114	ENSSSCG00000022045
module115	ENSSSCG00000016521
module116	ENSSSCG00000001475
module117	ENSSSCG00000011119
module118	ENSSSCG00000014447
module119	ENSSSCG00000024793
module120	ENSSSCG00000011519
module121	ENSSSCG00000016943
module122	ENSSSCG00000008867
module123	ENSSSCG00000010651
module124	ENSSSCG00000029783
module125	ENSSSCG00000008725
module126	ENSSSCG00000027178
module127	ENSSSCG00000004039
module128	ENSSSCG00000011293
module129	ENSSSCG00000015398
module130	ENSSSCG00000005167
module131	ENSSSCG00000007439
module132	ENSSSCG00000024249
module133	ENSSSCG00000016802
module134	ENSSSCG00000004469
module135	ENSSSCG00000013475
module136	ENSSSCG00000006620
module137	ENSSSCG00000011451
module138	ENSSSCG00000001398
module139	ENSSSCG00000003356
module140	ENSSSCG00000012724
module141	ENSSSCG00000017462
module142	ENSSSCG00000013119
module143	ENSSSCG00000002957
module144	ENSSSCG00000014880
module145	ENSSSCG00000021359
module146	ENSSSCG00000017562
module147	ENSSSCG00000014316
module148	ENSSSCG00000010926
module149	ENSSSCG00000022128
module150	ENSSSCG00000006141
module151	ENSSSCG00000006138
module152	ENSSSCG00000038918
module153	ENSSSCG00000029129
module154	ENSSSCG00000002408
module155	ENSSSCG00000013147
module156	ENSSSCG00000000802
module157	ENSSSCG00000006495
module158	ENSSSCG00000021515
module159	ENSSSCG00000005498
module160	ENSSSCG00000011578
module161	ENSSSCG00000006735
module162	ENSSSCG00000009468
module163	ENSSSCG00000015175
module164	ENSSSCG00000017144
module165	ENSSSCG00000011398
module166	ENSSSCG00000023004
module167	ENSSSCG00000003115
module168	ENSSSCG00000007082
module169	ENSSSCG00000017087
module170	ENSSSCG00000010476
module171	ENSSSCG00000025483
module172	ENSSSCG00000010536
module173	ENSSSCG00000010997
module174	ENSSSCG00000027161
module175	ENSSSCG00000016527
module176	ENSSSCG00000007529
module177	ENSSSCG00000007528
module178	ENSSSCG00000026719
module179	ENSSSCG00000012315
module180	ENSSSCG00000024001
module181	ENSSSCG00000005680
module182	ENSSSCG00000010481
module183	ENSSSCG00000003479
module184	ENSSSCG00000008538
module185	ENSSSCG00000025560
module186	ENSSSCG00000002305
module187	ENSSSCG00000007849
module188	ENSSSCG00000014293
module189	ENSSSCG00000006932
module190	ENSSSCG00000029571
module191	ENSSSCG00000020666
module192	ENSSSCG00000027970
module193	ENSSSCG00000012960
module194	ENSSSCG00000016443
module195	ENSSSCG00000012571
module196	ENSSSCG00000015726
module197	ENSSSCG00000014843
module198	ENSSSCG00000006811
module199	ENSSSCG00000029592
module200	ENSSSCG00000020884
module201	ENSSSCG00000006087
module202	ENSSSCG00000006172
module203	ENSSSCG00000010006
module204	ENSSSCG00000007926
module205	ENSSSCG00000030877
module206	ENSSSCG00000025704
[truncated: 794 more columns]

## Sheet: 90day-GO
Module_ID	GO term	input	module size	pvalue	qvalue	GO annotation	Genes
module1	GO:0009897	17	340	1.15561e-06	0.00621836	external side of plasma membrane	ENSSSCG00000012118,ENSSSCG00000011877,ENSSSCG00000000293,ENSSSCG00000025188,ENSSSCG00000011322,ENSSSCG00000015116,ENSSSCG00000006288,ENSSSCG00000001849,ENSSSCG00000013655,ENSSSCG00000006287,ENSSSCG00000029596,ENSSSCG00000028512,ENSSSCG00000026707,ENSSSCG00000011925,ENSSSCG00000024024,ENSSSCG00000027628,ENSSSCG00000012594
module1	GO:0005654	52	340	1.35958e-07	0.000734175	nucleoplasm	ENSSSCG00000013237,ENSSSCG00000014326,ENSSSCG00000023296,ENSSSCG00000010457,ENSSSCG00000029945,ENSSSCG00000001549,ENSSSCG00000017950,ENSSSCG00000017421,ENSSSCG00000014248,ENSSSCG00000003949,ENSSSCG00000015604,ENSSSCG00000030469,ENSSSCG00000007235,ENSSSCG00000022823,ENSSSCG00000017473,ENSSSCG00000029005,ENSSSCG00000007268,ENSSSCG00000010865,ENSSSCG00000025488,ENSSSCG00000016658,ENSSSCG00000011065,…
module1	GO:0000776	12	340	1.34111e-08	7.25673e-05	kinetochore	ENSSSCG00000023296,ENSSSCG00000015604,ENSSSCG00000030469,ENSSSCG00000002768,ENSSSCG00000004466,ENSSSCG00000004782,ENSSSCG00000025965,ENSSSCG00000027984,ENSSSCG00000011207,ENSSSCG00000003697,ENSSSCG00000015581,ENSSSCG00000004105
module1	GO:0000922	14	340	1.57851e-10	8.56025e-07	spindle pole	ENSSSCG00000010471,ENSSSCG00000017471,ENSSSCG00000003949,ENSSSCG00000015604,ENSSSCG00000007235,ENSSSCG00000029326,ENSSSCG00000003928,ENSSSCG00000000890,ENSSSCG00000016925,ENSSSCG00000025965,ENSSSCG00000010896,ENSSSCG00000011207,ENSSSCG00000015581,ENSSSCG00000007151
module1	GO:0000278	15	340	1.59652e-10	8.65632e-07	mitotic cell cycle	ENSSSCG00000007366,ENSSSCG00000016215,ENSSSCG00000023296,ENSSSCG00000008712,ENSSSCG00000009671,ENSSSCG00000017471,ENSSSCG00000004518,ENSSSCG00000002768,ENSSSCG00000003928,ENSSSCG00000011065,ENSSSCG00000016925,ENSSSCG00000000265,ENSSSCG00000003861,ENSSSCG00000015581,ENSSSCG00000005052
module1	GO:0000775	8	340	9.87142e-08	0.000533254	chromosome, centromeric region	ENSSSCG00000016313,ENSSSCG00000014326,ENSSSCG00000023296,ENSSSCG00000002768,ENSSSCG00000010486,ENSSSCG00000025965,ENSSSCG00000011207,ENSSSCG00000015581
module1	GO:0003779	16	340	5.46224e-06	0.0292776	actin binding	ENSSSCG00000000025,ENSSSCG00000040981,ENSSSCG00000007625,ENSSSCG00000013849,ENSSSCG00000016742,ENSSSCG00000007586,ENSSSCG00000009448,ENSSSCG00000016658,ENSSSCG00000011680,ENSSSCG00000036702,ENSSSCG00000024416,ENSSSCG00000039542,ENSSSCG00000002389,ENSSSCG00000009543,ENSSSCG00000012517,ENSSSCG00000008245
module1	GO:0000790	16	340	8.25327e-08	0.000446007	nuclear chromatin	ENSSSCG00000013237,ENSSSCG00000013517,ENSSSCG00000017950,ENSSSCG00000001137,ENSSSCG00000000399,ENSSSCG00000007268,ENSSSCG00000009704,ENSSSCG00000028840,ENSSSCG00000013772,ENSSSCG00000012056,ENSSSCG00000032769,ENSSSCG00000032609,ENSSSCG00000046222,ENSSSCG00000017571,ENSSSCG00000025777,ENSSSCG00000025592
module1	GO:0003774	10	340	4.91657e-06	0.0263725	motor activity	ENSSSCG00000014326,ENSSSCG00000001510,ENSSSCG00000023296,ENSSSCG00000010457,ENSSSCG00000010471,ENSSSCG00000012377,ENSSSCG00000017342,ENSSSCG00000016742,ENSSSCG00000024416,ENSSSCG00000009543
module1	GO:0005615	39	340	2.81047e-07	0.00151513	extracellular space	ENSSSCG00000008633,ENSSSCG00000017082,ENSSSCG00000044762,ENSSSCG00000017472,ENSSSCG00000010428,ENSSSCG00000009704,ENSSSCG00000005267,ENSSSCG00000014994,ENSSSCG00000000363,ENSSSCG00000002039,ENSSSCG00000006288,ENSSSCG00000001849,ENSSSCG00000013655,ENSSSCG00000020771,ENSSSCG00000000857,ENSSSCG00000023395,ENSSSCG00000038089,ENSSSCG00000010639,ENSSSCG00000002829,ENSSSCG00000017723,ENSSSCG00000009545,…
module1	GO:0005856	15	340	8.57849e-06	0.0459035	cytoskeleton	ENSSSCG00000028355,ENSSSCG00000016215,ENSSSCG00000007625,ENSSSCG00000015560,ENSSSCG00000013849,ENSSSCG00000007586,ENSSSCG00000011033,ENSSSCG00000026257,ENSSSCG00000003949,ENSSSCG00000009839,ENSSSCG00000025965,ENSSSCG00000004803,ENSSSCG00000001025,ENSSSCG00000012517,ENSSSCG00000008245
module1	GO:0005634	104	340	2.79751e-07	0.00150842	nucleus	ENSSSCG00000013237,ENSSSCG00000026742,ENSSSCG00000004322,ENSSSCG00000011951,ENSSSCG00000008147,ENSSSCG00000007366,ENSSSCG00000030095,ENSSSCG00000026430,ENSSSCG00000016313,ENSSSCG00000014326,ENSSSCG00000001510,ENSSSCG00000023296,ENSSSCG00000010457,ENSSSCG00000010471,ENSSSCG00000017342,ENSSSCG00000013517,ENSSSCG00000005981,ENSSSCG00000006250,ENSSSCG00000017950,ENSSSCG00000014248,ENSSSCG00000026784,…
module1	GO:0005524	54	340	1.36466e-10	7.40191e-07	ATP binding	ENSSSCG00000026742,ENSSSCG00000028355,ENSSSCG00000000035,ENSSSCG00000026430,ENSSSCG00000014326,ENSSSCG00000001510,ENSSSCG00000023296,ENSSSCG00000010457,ENSSSCG00000010471,ENSSSCG00000012377,ENSSSCG00000017342,ENSSSCG00000015340,ENSSSCG00000016742,ENSSSCG00000001987,ENSSSCG00000009765,ENSSSCG00000006250,ENSSSCG00000017950,ENSSSCG00000017421,ENSSSCG00000009671,ENSSSCG00000015604,ENSSSCG00000004766,…
module1	GO:0000166	46	340	2.41679e-09	1.30869e-05	nucleotide binding	ENSSSCG00000026742,ENSSSCG00000028355,ENSSSCG00000016215,ENSSSCG00000026430,ENSSSCG00000004489,ENSSSCG00000014326,ENSSSCG00000001510,ENSSSCG00000023296,ENSSSCG00000010457,ENSSSCG00000010471,ENSSSCG00000012377,ENSSSCG00000017342,ENSSSCG00000015340,ENSSSCG00000016742,ENSSSCG00000001987,ENSSSCG00000006250,ENSSSCG00000017421,ENSSSCG00000004766,ENSSSCG00000004548,ENSSSCG00000022823,ENSSSCG00000017473,…
module1	GO:0006270	6	340	2.14653e-06	0.0115311	DNA replication initiation	ENSSSCG00000017471,ENSSSCG00000022823,ENSSSCG00000025488,ENSSSCG00000011624,ENSSSCG00000003861,ENSSSCG00000006273
module1	GO:0005737	88	340	2.07084e-06	0.0111266	cytoplasm	ENSSSCG00000000025,ENSSSCG00000026742,ENSSSCG00000004322,ENSSSCG00000028355,ENSSSCG00000016335,ENSSSCG00000016627,ENSSSCG00000016215,ENSSSCG00000007625,ENSSSCG00000015560,ENSSSCG00000012178,ENSSSCG00000010457,ENSSSCG00000008901,ENSSSCG00000013849,ENSSSCG00000003789,ENSSSCG00000017082,ENSSSCG00000005981,ENSSSCG00000001549,ENSSSCG00000011322,ENSSSCG00000006250,ENSSSCG00000017950,ENSSSCG00000007586,…
module1	GO:0003688	6	340	5.45609e-06	0.0292501	DNA replication origin binding	ENSSSCG00000017471,ENSSSCG00000022823,ENSSSCG00000025488,ENSSSCG00000011624,ENSSSCG00000003861,ENSSSCG00000006273
module1	GO:0007059	11	340	7.02603e-09	3.80319e-05	chromosome segregation	ENSSSCG00000016313,ENSSSCG00000023296,ENSSSCG00000015604,ENSSSCG00000004518,ENSSSCG00000002768,ENSSSCG00000017473,ENSSSCG00000004466,ENSSSCG00000000265,ENSSSCG00000011207,ENSSSCG00000003697,ENSSSCG00000015581
module1	GO:0010629	12	340	7.46007e-06	0.0399561	negative regulation of gene expression	ENSSSCG00000011322,ENSSSCG00000017950,ENSSSCG00000009704,ENSSSCG00000008844,ENSSSCG00000000857,ENSSSCG00000028512,ENSSSCG00000017755,ENSSSCG00000008618,ENSSSCG00000004928,ENSSSCG00000009004,ENSSSCG00000025777,ENSSSCG00000027401
module2	GO:0005911	5	37	4.3083e-06	0.0231183	cell-cell junction	ENSSSCG00000025537,ENSSSCG00000024800,ENSSSCG00000013553,ENSSSCG00000001660,ENSSSCG00000014878
module2	GO:0035335	5	37	7.28363e-07	0.00392223	peptidyl-tyrosine dephosphorylation	ENSSSCG00000025537,ENSSSCG00000015735,ENSSSCG00000000601,ENSSSCG00000015850,ENSSSCG00000010755
module2	GO:0006470	5	37	9.0919e-06	0.0486417	protein dephosphorylation	ENSSSCG00000025537,ENSSSCG00000015735,ENSSSCG00000000601,ENSSSCG00000015850,ENSSSCG00000010755
module2	GO:0004725	5	37	8.47659e-07	0.00456379	protein tyrosine phosphatase activity	ENSSSCG00000025537,ENSSSCG00000015735,ENSSSCG00000000601,ENSSSCG00000015850,ENSSSCG00000010755
module2	GO:0016791	5	37	3.22142e-06	0.0172893	phosphatase activity	ENSSSCG00000025537,ENSSSCG00000015735,ENSSSCG00000000601,ENSSSCG00000015850,ENSSSCG00000010755
module6	GO:0051965	5	9	1.05258e-11	5.7134e-08	positive regulation of synapse assembly	ENSSSCG00000003527,ENSSSCG00000005106,ENSSSCG00000024492,ENSSSCG00000026516,ENSSSCG00000000672
module6	GO:0004672	7	9	2.42419e-10	1.31391e-06	protein kinase activity	ENSSSCG00000003527,ENSSSCG00000003471,ENSSSCG00000005106,ENSSSCG00000024492,ENSSSCG00000009593,ENSSSCG00000026516,ENSSSCG00000002716
module6	GO:0005524	7	9	9.28269e-08	0.000501544	ATP binding	ENSSSCG00000003527,ENSSSCG00000003471,ENSSSCG00000005106,ENSSSCG00000024492,ENSSSCG00000009593,ENSSSCG00000026516,ENSSSCG00000002716
module6	GO:0007169	6	9	6.8782e-13	3.73624e-09	transmembrane receptor protein tyrosine kinase signaling pathway	ENSSSCG00000003527,ENSSSCG00000003471,ENSSSCG00000005106,ENSSSCG00000024492,ENSSSCG00000009593,ENSSSCG00000026516
module6	GO:0016310	6	9	3.0452e-08	0.000164623	phosphorylation	ENSSSCG00000003527,ENSSSCG00000003471,ENSSSCG00000005106,ENSSSCG00000024492,ENSSSCG00000026516,ENSSSCG00000002716
module6	GO:0004714	6	9	2.53829e-14	1.37905e-10	transmembrane receptor protein tyrosine kinase activity	ENSSSCG00000003527,ENSSSCG00000003471,ENSSSCG00000005106,ENSSSCG00000024492,ENSSSCG00000009593,ENSSSCG00000026516
module6	GO:0016301	6	9	2.59794e-08	0.00014047	kinase activity	ENSSSCG00000003527,ENSSSCG00000003471,ENSSSCG00000005106,ENSSSCG00000024492,ENSSSCG00000026516,ENSSSCG00000002716
module6	GO:0005887	6	9	2.41667e-07	0.00130355	integral component of plasma membrane	ENSSSCG00000003527,ENSSSCG00000003471,ENSSSCG00000005106,ENSSSCG00000024492,ENSSSCG00000009593,ENSSSCG00000026516
module6	GO:0043235	6	9	2.1919e-11	1.18932e-07	receptor complex	ENSSSCG00000003527,ENSSSCG00000003471,ENSSSCG00000005106,ENSSSCG00000024492,ENSSSCG00000009593,ENSSSCG00000026516
module6	GO:0000166	6	9	1.22524e-06	0.00659179	nucleotide binding	ENSSSCG00000003527,ENSSSCG00000003471,ENSSSCG00000005106,ENSSSCG00000024492,ENSSSCG00000009593,ENSSSCG00000026516
module6	GO:0018108	6	9	9.36693e-13	5.08718e-09	peptidyl-tyrosine phosphorylation	ENSSSCG00000003527,ENSSSCG00000003471,ENSSSCG00000005106,ENSSSCG00000024492,ENSSSCG00000009593,ENSSSCG00000026516
module6	GO:0004713	5	9	2.11106e-10	1.14441e-06	protein tyrosine kinase activity	ENSSSCG00000003527,ENSSSCG00000003471,ENSSSCG00000005106,ENSSSCG00000024492,ENSSSCG00000026516
module6	GO:0007411	5	9	7.52011e-10	4.07364e-06	axon guidance	ENSSSCG00000003527,ENSSSCG00000003471,ENSSSCG00000024492,ENSSSCG00000026516,ENSSSCG00000012001
module6	GO:0006468	7	9	4.61457e-10	2.50064e-06	protein phosphorylation	ENSSSCG00000003527,ENSSSCG00000003471,ENSSSCG00000005106,ENSSSCG00000024492,ENSSSCG00000009593,ENSSSCG00000026516,ENSSSCG00000002716
module9	GO:0005887	6	7	2.15356e-08	0.000116486	integral component of plasma membrane	ENSSSCG00000014851,ENSSSCG00000016260,ENSSSCG00000012941,ENSSSCG00000024018,ENSSSCG00000017262,ENSSSCG00000017926
module9	GO:0055085	5	7	2.25873e-07	0.00121859	transmembrane transport	ENSSSCG00000014851,ENSSSCG00000016260,ENSSSCG00000024018,ENSSSCG00000017262,ENSSSCG00000017926
module4	GO:0051607	6	22	9.3963e-10	5.08904e-06	defense response to virus	ENSSSCG00000012077,ENSSSCG00000024867,ENSSSCG00000021383,ENSSSCG00000005152,ENSSSCG00000012076,ENSSSCG00000032591

## Sheet: 90day-network
module1	ENSSSCG00000000025	ENSSSCG00000038055	ENSSSCG00000013237	ENSSSCG00000012118	ENSSSCG00000026742	ENSSSCG00000040981	ENSSSCG00000004322	ENSSSCG00000012759	ENSSSCG00000011215	ENSSSCG00000011951	ENSSSCG00000028355	ENSSSCG00000008147	ENSSSCG00000016335	ENSSSCG00000011877	ENSSSCG00000000293	ENSSSCG00000007366	ENSSSCG00000007797	ENSSSCG00000016627	ENSSSCG00000002467	ENSSSCG00000006788	ENSSSCG00000023176	ENSSSCG00000007001	ENSSSCG00000010445	ENSSSCG00000025034	ENSSSCG00000000035	ENSSSCG00000016215	ENSSSCG00000001455	ENSSSCG00000030095	ENSSSCG00000012347	ENSSSCG00000007625	ENSSSCG00000015560	ENSSSCG00000022045	ENSSSCG00000026430	ENSSSCG00000016313	ENSSSCG00000012178	ENSSSCG00000004489	ENSSSCG00000000105	ENSSSCG00000014326	ENSSSCG00000001510	ENSSSCG00000023296	ENSSSCG00000000217	ENSSSCG00000010457	ENSSSCG00000010471	ENSSSCG00000012377	ENSSSCG00000017342	ENSSSCG00000008901	ENSSSCG00000008633	ENSSSCG00000013849	ENSSSCG00000017526
module2	ENSSSCG00000025537	ENSSSCG00000021176	ENSSSCG00000015735	ENSSSCG00000000130	ENSSSCG00000024800	ENSSSCG00000013553	ENSSSCG00000016855	ENSSSCG00000016793	ENSSSCG00000001660	ENSSSCG00000029460	ENSSSCG00000001818	ENSSSCG00000017232	ENSSSCG00000006357	ENSSSCG00000021944	ENSSSCG00000000601	ENSSSCG00000023503	ENSSSCG00000021748	ENSSSCG00000000709	ENSSSCG00000014878	ENSSSCG00000015850	ENSSSCG00000015550	ENSSSCG00000006003	ENSSSCG00000014827	ENSSSCG00000022739	ENSSSCG00000010755	ENSSSCG00000022004	ENSSSCG00000004779	ENSSSCG00000021205	ENSSSCG00000029165	ENSSSCG00000006206	ENSSSCG00000035224	ENSSSCG00000021749	ENSSSCG00000003259	ENSSSCG00000034858	ENSSSCG00000003472	ENSSSCG00000013839	ENSSSCG00000006935
module3	ENSSSCG00000000171	ENSSSCG00000001552	ENSSSCG00000017617	ENSSSCG00000011750	ENSSSCG00000017912	ENSSSCG00000034284	ENSSSCG00000004646	ENSSSCG00000002814	ENSSSCG00000007003	ENSSSCG00000021464	ENSSSCG00000002294	ENSSSCG00000004644	ENSSSCG00000029096	ENSSSCG00000024393	ENSSSCG00000024476	ENSSSCG00000028461	ENSSSCG00000025345	ENSSSCG00000013658	ENSSSCG00000027013	ENSSSCG00000017236	ENSSSCG00000005393	ENSSSCG00000012445	ENSSSCG00000024072
module4	ENSSSCG00000012853	ENSSSCG00000017416	ENSSSCG00000012077	ENSSSCG00000017886	ENSSSCG00000024867	ENSSSCG00000007007	ENSSSCG00000017754	ENSSSCG00000021383	ENSSSCG00000012893	ENSSSCG00000009129	ENSSSCG00000035297	ENSSSCG00000005152	ENSSSCG00000007508	ENSSSCG00000011874	ENSSSCG00000008978	ENSSSCG00000012076	ENSSSCG00000032591	ENSSSCG00000009240	ENSSSCG00000017734	ENSSSCG00000003763	ENSSSCG00000027372	ENSSSCG00000022361
module5	ENSSSCG00000000073	ENSSSCG00000002557	ENSSSCG00000009921	ENSSSCG00000009720	ENSSSCG00000023178	ENSSSCG00000000411	ENSSSCG00000022999	ENSSSCG00000009866	ENSSSCG00000003988	ENSSSCG00000024692	ENSSSCG00000030548	ENSSSCG00000017299	ENSSSCG00000027046	ENSSSCG00000021305	ENSSSCG00000024463
module6	ENSSSCG00000003527	ENSSSCG00000003471	ENSSSCG00000005106	ENSSSCG00000024492	ENSSSCG00000009593	ENSSSCG00000026516	ENSSSCG00000002716	ENSSSCG00000000672	ENSSSCG00000012001
module7	ENSSSCG00000000916	ENSSSCG00000016589	ENSSSCG00000016652	ENSSSCG00000013788	ENSSSCG00000021675	ENSSSCG00000039926	ENSSSCG00000030415	ENSSSCG00000011216	ENSSSCG00000012508
module8	ENSSSCG00000009348	ENSSSCG00000006312	ENSSSCG00000004302	ENSSSCG00000012100	ENSSSCG00000005661	ENSSSCG00000004301	ENSSSCG00000014980	ENSSSCG00000015930
module9	ENSSSCG00000014851	ENSSSCG00000016260	ENSSSCG00000012941	ENSSSCG00000024018	ENSSSCG00000022404	ENSSSCG00000017262	ENSSSCG00000017926
module10	ENSSSCG00000000856	ENSSSCG00000015673	ENSSSCG00000007899	ENSSSCG00000008664	ENSSSCG00000004670
module11	ENSSSCG00000017609	ENSSSCG00000000948	ENSSSCG00000030877	ENSSSCG00000009748	ENSSSCG00000009958
module12	ENSSSCG00000013393	ENSSSCG00000006183	ENSSSCG00000001793	ENSSSCG00000009488	ENSSSCG00000005665
module13	ENSSSCG00000006877	ENSSSCG00000037598	ENSSSCG00000005135	ENSSSCG00000002135	ENSSSCG00000031850
module14	ENSSSCG00000013273	ENSSSCG00000009705	ENSSSCG00000024494	ENSSSCG00000028015
module15	ENSSSCG00000010348	ENSSSCG00000000789	ENSSSCG00000001085	ENSSSCG00000014876
module16	ENSSSCG00000022358	ENSSSCG00000012101	ENSSSCG00000016708	ENSSSCG00000014034
module17	ENSSSCG00000021956	ENSSSCG00000000649	ENSSSCG00000000657	ENSSSCG00000032431
module18	ENSSSCG00000002828	ENSSSCG00000015383	ENSSSCG00000015401	ENSSSCG00000001048
module19	ENSSSCG00000025085	ENSSSCG00000007170	ENSSSCG00000010632
module20	ENSSSCG00000036549	ENSSSCG00000016829	ENSSSCG00000024752
module21	ENSSSCG00000017422	ENSSSCG00000040088	ENSSSCG00000013148
module22	ENSSSCG00000017511	ENSSSCG00000009605	ENSSSCG00000011592
module23	ENSSSCG00000017005	ENSSSCG00000029323	ENSSSCG00000025423
module24	ENSSSCG00000007978	ENSSSCG00000014725	ENSSSCG00000034914
module25	ENSSSCG00000004903	ENSSSCG00000009446	ENSSSCG00000014395
module26	ENSSSCG00000013093	ENSSSCG00000012546	ENSSSCG00000003753
module27	ENSSSCG00000010298	ENSSSCG00000029484	ENSSSCG00000027428
module28	ENSSSCG00000013307	ENSSSCG00000027409	ENSSSCG00000001498
module29	ENSSSCG00000028981	ENSSSCG00000006529	ENSSSCG00000023714
module30	ENSSSCG00000006734	ENSSSCG00000001572	ENSSSCG00000029796
module31	ENSSSCG00000010666	ENSSSCG00000006266	ENSSSCG00000023525
module32	ENSSSCG00000007649	ENSSSCG00000009489	ENSSSCG00000007656
module33	ENSSSCG00000006858	ENSSSCG00000022005	ENSSSCG00000027183
module34	ENSSSCG00000007528	ENSSSCG00000015792	ENSSSCG00000001550
module35	ENSSSCG00000015871	ENSSSCG00000038374	ENSSSCG00000027826
module36	ENSSSCG00000026547	ENSSSCG00000016453	ENSSSCG00000014830
module37	ENSSSCG00000004911	ENSSSCG00000013040	ENSSSCG00000022868
module38	ENSSSCG00000017884	ENSSSCG00000004602	ENSSSCG00000015767
module39	ENSSSCG00000015085	ENSSSCG00000008434
module40	ENSSSCG00000015413	ENSSSCG00000026043
module41	ENSSSCG00000018015	ENSSSCG00000016002
module42	ENSSSCG00000006810	ENSSSCG00000015281
module43	ENSSSCG00000022236	ENSSSCG00000006172
module44	ENSSSCG00000016983	ENSSSCG00000015175
module45	ENSSSCG00000004547	ENSSSCG00000015906
module46	ENSSSCG00000016726	ENSSSCG00000030113
module47	ENSSSCG00000000148	ENSSSCG00000029598
module48	ENSSSCG00000014899	ENSSSCG00000012548
module49	ENSSSCG00000016332	ENSSSCG00000010204
module50	ENSSSCG00000015426	ENSSSCG00000003694
module51	ENSSSCG00000024975	ENSSSCG00000004255
module52	ENSSSCG00000016338	ENSSSCG00000006379
module53	ENSSSCG00000015334	ENSSSCG00000027777
module54	ENSSSCG00000002777	ENSSSCG00000025560
module55	ENSSSCG00000001765	ENSSSCG00000016816
module56	ENSSSCG00000022089	ENSSSCG00000001746
module57	ENSSSCG00000013351	ENSSSCG00000007872
module58	ENSSSCG00000017383	ENSSSCG00000013086
module59	ENSSSCG00000001873	ENSSSCG00000017420
module60	ENSSSCG00000030325	ENSSSCG00000016823
module61	ENSSSCG00000015357	ENSSSCG00000003255
module62	ENSSSCG00000009929	ENSSSCG00000034765
module63	ENSSSCG00000016792	ENSSSCG00000008562
module64	ENSSSCG00000003399	ENSSSCG00000010039
module65	ENSSSCG00000014195	ENSSSCG00000027178
module66	ENSSSCG00000010826	ENSSSCG00000025186
module67	ENSSSCG00000022164	ENSSSCG00000015473
module68	ENSSSCG00000020984
module69	ENSSSCG00000022506
module70	ENSSSCG00000009237
module71	ENSSSCG00000009699
module72	ENSSSCG00000004485
module73	ENSSSCG00000007642
module74	ENSSSCG00000015893
module75	ENSSSCG00000032282
module76	ENSSSCG00000024043
module77	ENSSSCG00000006678
module78	ENSSSCG00000016665
module79	ENSSSCG00000026533
module80	ENSSSCG00000011727
module81	ENSSSCG00000012179
module82	ENSSSCG00000012157
module83	ENSSSCG00000025992
module84	ENSSSCG00000014137
module85	ENSSSCG00000016522
module86	ENSSSCG00000001770
module87	ENSSSCG00000006876
module88	ENSSSCG00000012104
module89	ENSSSCG00000036274
module90	ENSSSCG00000027060
module91	ENSSSCG00000005589
module92	ENSSSCG00000025005
module93	ENSSSCG00000012150
module94	ENSSSCG00000002051
module95	ENSSSCG00000004889
module96	ENSSSCG00000010654
module97	ENSSSCG00000014959
module98	ENSSSCG00000001456
module99	ENSSSCG00000008787
module100	ENSSSCG00000016585
module101	ENSSSCG00000002032
module102	ENSSSCG00000017087
module103	ENSSSCG00000006588
module104	ENSSSCG00000002368
module105	ENSSSCG00000017181
module106	ENSSSCG00000012992
module107	ENSSSCG00000007851
module108	ENSSSCG00000026602
module109	ENSSSCG00000012956
module110	ENSSSCG00000014097
module111	ENSSSCG00000012590
module112	ENSSSCG00000016707
module113	ENSSSCG00000016915
module114	ENSSSCG00000008888
module115	ENSSSCG00000009115
[truncated: 291 more columns]

## Sheet: 180d-GO
Module_ID	GO term	input	module size	pvalue	qvalue	GO annotation	Genes
module1	GO:0005524	21	89	5.97766e-08	0.000297687	ATP binding	ENSSSCG00000015864,ENSSSCG00000005983,ENSSSCG00000006105,ENSSSCG00000029805,ENSSSCG00000009334,ENSSSCG00000012773,ENSSSCG00000016925,ENSSSCG00000021205,ENSSSCG00000012769,ENSSSCG00000026430,ENSSSCG00000029264,ENSSSCG00000023296,ENSSSCG00000013411,ENSSSCG00000028777,ENSSSCG00000003913,ENSSSCG00000005307,ENSSSCG00000024416,ENSSSCG00000020735,ENSSSCG00000010879,ENSSSCG00000009578,ENSSSCG00000016385
module1	GO:0000166	21	89	2.98676e-09	1.49428e-05	nucleotide binding	ENSSSCG00000025651,ENSSSCG00000015864,ENSSSCG00000006105,ENSSSCG00000028327,ENSSSCG00000009334,ENSSSCG00000012773,ENSSSCG00000016925,ENSSSCG00000012769,ENSSSCG00000026430,ENSSSCG00000029264,ENSSSCG00000023296,ENSSSCG00000013411,ENSSSCG00000028777,ENSSSCG00000025610,ENSSSCG00000003913,ENSSSCG00000005307,ENSSSCG00000024416,ENSSSCG00000020735,ENSSSCG00000010879,ENSSSCG00000009578,ENSSSCG00000007800
module2	GO:0005747	8	85	6.04376e-11	3.03215e-07	mitochondrial respiratory chain complex I	ENSSSCG00000000045,ENSSSCG00000018086,ENSSSCG00000016127,ENSSSCG00000018065,ENSSSCG00000006358,ENSSSCG00000018087,ENSSSCG00000018091,ENSSSCG00000018069
module2	GO:0015078	5	85	7.15024e-07	0.00354294	proton transmembrane transporter activity	ENSSSCG00000018080,ENSSSCG00000017544,ENSSSCG00000023903,ENSSSCG00000015973,ENSSSCG00000018081
module2	GO:0005743	20	85	8.82383e-24	4.44103e-20	mitochondrial inner membrane	ENSSSCG00000000045,ENSSSCG00000018094,ENSSSCG00000018075,ENSSSCG00000018065,ENSSSCG00000027085,ENSSSCG00000005646,ENSSSCG00000004499,ENSSSCG00000008195,ENSSSCG00000024550,ENSSSCG00000018091,ENSSSCG00000023903,ENSSSCG00000011356,ENSSSCG00000018069,ENSSSCG00000007845,ENSSSCG00000029034,ENSSSCG00000015790,ENSSSCG00000018081,ENSSSCG00000018078,ENSSSCG00000008569,ENSSSCG00000024564
module2	GO:0006754	5	85	5.62937e-09	2.81469e-05	ATP biosynthetic process	ENSSSCG00000004499,ENSSSCG00000018080,ENSSSCG00000023903,ENSSSCG00000018081,ENSSSCG00000013363
module2	GO:0015986	6	85	2.43642e-09	1.21943e-05	ATP synthesis coupled proton transport	ENSSSCG00000004499,ENSSSCG00000018080,ENSSSCG00000017544,ENSSSCG00000023903,ENSSSCG00000015973,ENSSSCG00000018081
module2	GO:0070469	10	85	1.53087e-16	7.70027e-13	respiratory chain	ENSSSCG00000000045,ENSSSCG00000018086,ENSSSCG00000018094,ENSSSCG00000018075,ENSSSCG00000027085,ENSSSCG00000018087,ENSSSCG00000018091,ENSSSCG00000018069,ENSSSCG00000018092,ENSSSCG00000018078
module2	GO:0005751	5	85	5.62937e-09	2.81469e-05	mitochondrial respiratory chain complex IV	ENSSSCG00000024313,ENSSSCG00000018075,ENSSSCG00000027085,ENSSSCG00000007845,ENSSSCG00000029034
module2	GO:0006099	5	85	1.74704e-07	0.000868278	tricarboxylic acid cycle	ENSSSCG00000007173,ENSSSCG00000023807,ENSSSCG00000025751,ENSSSCG00000001852,ENSSSCG00000023643
module2	GO:0006635	6	85	1.23393e-08	6.16101e-05	fatty acid beta-oxidation	ENSSSCG00000026153,ENSSSCG00000003776,ENSSSCG00000004510,ENSSSCG00000008569,ENSSSCG00000003851,ENSSSCG00000003854
module2	GO:0055114	37	85	3.06471e-33	1.54277e-29	oxidation-reduction process	ENSSSCG00000000045,ENSSSCG00000018086,ENSSSCG00000018094,ENSSSCG00000016127,ENSSSCG00000018075,ENSSSCG00000018065,ENSSSCG00000027085,ENSSSCG00000006358,ENSSSCG00000000576,ENSSSCG00000018087,ENSSSCG00000018091,ENSSSCG00000007173,ENSSSCG00000018069,ENSSSCG00000018092,ENSSSCG00000025751,ENSSSCG00000001852,ENSSSCG00000018078,ENSSSCG00000003776,ENSSSCG00000023643,ENSSSCG00000027525,ENSSSCG00000013363,…
module2	GO:0045263	5	85	1.83865e-09	9.20611e-06	proton-transporting ATP synthase complex, coupling factor F(o)	ENSSSCG00000018080,ENSSSCG00000017544,ENSSSCG00000023903,ENSSSCG00000015973,ENSSSCG00000018081
module2	GO:0042773	5	85	2.34388e-10	1.17499e-06	ATP synthesis coupled electron transport	ENSSSCG00000018086,ENSSSCG00000016127,ENSSSCG00000018087,ENSSSCG00000018091,ENSSSCG00000018078
module2	GO:0005750	5	85	2.74925e-09	1.37573e-05	mitochondrial respiratory chain complex III	ENSSSCG00000018075,ENSSSCG00000027085,ENSSSCG00000024550,ENSSSCG00000014289,ENSSSCG00000007845
module2	GO:0004129	5	85	1.24416e-07	0.000619093	cytochrome-c oxidase activity	ENSSSCG00000024313,ENSSSCG00000018075,ENSSSCG00000008195,ENSSSCG00000029034,ENSSSCG00000018078
module2	GO:0003824	13	85	1.71895e-08	8.58102e-05	catalytic activity	ENSSSCG00000000576,ENSSSCG00000011356,ENSSSCG00000007845,ENSSSCG00000026153,ENSSSCG00000025751,ENSSSCG00000014128,ENSSSCG00000010537,ENSSSCG00000013363,ENSSSCG00000004510,ENSSSCG00000008569,ENSSSCG00000028943,ENSSSCG00000003854,ENSSSCG00000003289
module2	GO:0005739	59	85	8.18918e-59	4.12325e-55	mitochondrion	ENSSSCG00000000045,ENSSSCG00000018086,ENSSSCG00000018094,ENSSSCG00000016127,ENSSSCG00000018075,ENSSSCG00000018065,ENSSSCG00000027085,ENSSSCG00000002907,ENSSSCG00000005646,ENSSSCG00000006358,ENSSSCG00000004499,ENSSSCG00000018087,ENSSSCG00000008195,ENSSSCG00000024550,ENSSSCG00000018080,ENSSSCG00000018091,ENSSSCG00000017544,ENSSSCG00000007173,ENSSSCG00000023903,ENSSSCG00000014289,ENSSSCG00000011356,…
module2	GO:0008137	7	85	4.17154e-11	2.09328e-07	NADH dehydrogenase (ubiquinone) activity	ENSSSCG00000018086,ENSSSCG00000016127,ENSSSCG00000018065,ENSSSCG00000018087,ENSSSCG00000018091,ENSSSCG00000018069,ENSSSCG00000018092
module2	GO:0016491	24	85	4.03739e-21	2.03161e-17	oxidoreductase activity	ENSSSCG00000018094,ENSSSCG00000016127,ENSSSCG00000018075,ENSSSCG00000027085,ENSSSCG00000000576,ENSSSCG00000025751,ENSSSCG00000001852,ENSSSCG00000018078,ENSSSCG00000003776,ENSSSCG00000023643,ENSSSCG00000027525,ENSSSCG00000013363,ENSSSCG00000018044,ENSSSCG00000009889,ENSSSCG00000017947,ENSSSCG00000003006,ENSSSCG00000025686,ENSSSCG00000001090,ENSSSCG00000004373,ENSSSCG00000020706,ENSSSCG00000017383,…
module2	GO:0031966	7	85	1.76804e-08	8.8243e-05	mitochondrial membrane	ENSSSCG00000018086,ENSSSCG00000018065,ENSSSCG00000018087,ENSSSCG00000018080,ENSSSCG00000018092,ENSSSCG00000029034,ENSSSCG00000025686
module2	GO:0016616	6	85	1.05222e-08	5.25477e-05	oxidoreductase activity, acting on the CH-OH group of donors, NAD or NADP as acceptor	ENSSSCG00000000576,ENSSSCG00000007173,ENSSSCG00000025751,ENSSSCG00000001852,ENSSSCG00000013363,ENSSSCG00000009717
module2	GO:1902600	8	85	1.80874e-08	9.02559e-05	proton transmembrane transport	ENSSSCG00000024313,ENSSSCG00000018075,ENSSSCG00000004499,ENSSSCG00000017544,ENSSSCG00000015973,ENSSSCG00000029034,ENSSSCG00000018078,ENSSSCG00000016877
module6	GO:0003677	15	18	1.75749e-16	8.83666e-13	DNA binding	ENSSSCG00000005589,ENSSSCG00000009357,ENSSSCG00000008443,ENSSSCG00000017604,ENSSSCG00000002383,ENSSSCG00000014336,ENSSSCG00000013375,ENSSSCG00000010814,ENSSSCG00000015871,ENSSSCG00000010224,ENSSSCG00000016639,ENSSSCG00000030165,ENSSSCG00000002388,ENSSSCG00000013028,ENSSSCG00000005385
module6	GO:0005667	7	18	1.29192e-10	6.47896e-07	transcription factor complex	ENSSSCG00000005589,ENSSSCG00000009357,ENSSSCG00000008443,ENSSSCG00000002383,ENSSSCG00000013375,ENSSSCG00000015871,ENSSSCG00000005385
module6	GO:0003707	6	18	4.91571e-12	2.46818e-08	steroid hormone receptor activity	ENSSSCG00000005589,ENSSSCG00000010814,ENSSSCG00000015871,ENSSSCG00000002388,ENSSSCG00000013028,ENSSSCG00000005385
module6	GO:0045944	12	18	8.54994e-13	4.29464e-09	positive regulation of transcription by RNA polymerase II	ENSSSCG00000005589,ENSSSCG00000008443,ENSSSCG00000017604,ENSSSCG00000002383,ENSSSCG00000014336,ENSSSCG00000013375,ENSSSCG00000010814,ENSSSCG00000015871,ENSSSCG00000010224,ENSSSCG00000030165,ENSSSCG00000013028,ENSSSCG00000005385
module6	GO:0003700	15	18	1.85393e-19	9.3271e-16	DNA-binding transcription factor activity	ENSSSCG00000005589,ENSSSCG00000009357,ENSSSCG00000008443,ENSSSCG00000017604,ENSSSCG00000002383,ENSSSCG00000014336,ENSSSCG00000013375,ENSSSCG00000010814,ENSSSCG00000015871,ENSSSCG00000010224,ENSSSCG00000016639,ENSSSCG00000030165,ENSSSCG00000002388,ENSSSCG00000013028,ENSSSCG00000005385
module6	GO:0035914	6	18	5.85706e-13	2.94259e-09	skeletal muscle cell differentiation	ENSSSCG00000017604,ENSSSCG00000002383,ENSSSCG00000014336,ENSSSCG00000013375,ENSSSCG00000010224,ENSSSCG00000030165
module6	GO:0001228	11	18	4.26443e-16	2.14373e-12	DNA-binding transcription activator activity, RNA polymerase II-specific	ENSSSCG00000005589,ENSSSCG00000008443,ENSSSCG00000017604,ENSSSCG00000002383,ENSSSCG00000014336,ENSSSCG00000013375,ENSSSCG00000010814,ENSSSCG00000015871,ENSSSCG00000010224,ENSSSCG00000013028,ENSSSCG00000005385
module6	GO:0006355	15	18	1.7149e-16	8.62424e-13	regulation of transcription, DNA-templated	ENSSSCG00000005589,ENSSSCG00000009357,ENSSSCG00000008443,ENSSSCG00000017604,ENSSSCG00000002383,ENSSSCG00000014336,ENSSSCG00000013375,ENSSSCG00000010814,ENSSSCG00000015871,ENSSSCG00000010224,ENSSSCG00000016639,ENSSSCG00000030165,ENSSSCG00000002388,ENSSSCG00000013028,ENSSSCG00000005385
module6	GO:0008270	7	18	6.06675e-07	0.00300729	zinc ion binding	ENSSSCG00000005589,ENSSSCG00000014336,ENSSSCG00000010814,ENSSSCG00000015871,ENSSSCG00000002388,ENSSSCG00000013028,ENSSSCG00000005385
module6	GO:0046872	9	18	1.69037e-06	0.00834535	metal ion binding	ENSSSCG00000005589,ENSSSCG00000014336,ENSSSCG00000010814,ENSSSCG00000015871,ENSSSCG00000010224,ENSSSCG00000020906,ENSSSCG00000002388,ENSSSCG00000013028,ENSSSCG00000005385
module6	GO:0043401	6	18	5.49134e-12	2.75665e-08	steroid hormone mediated signaling pathway	ENSSSCG00000005589,ENSSSCG00000010814,ENSSSCG00000015871,ENSSSCG00000002388,ENSSSCG00000013028,ENSSSCG00000005385
module6	GO:0045893	7	18	5.50982e-08	0.000274499	positive regulation of transcription, DNA-templated	ENSSSCG00000002383,ENSSSCG00000014336,ENSSSCG00000013375,ENSSSCG00000010814,ENSSSCG00000015871,ENSSSCG00000010224,ENSSSCG00000005385
module6	GO:0000978	8	18	7.95128e-10	3.98439e-06	RNA polymerase II proximal promoter sequence-specific DNA binding	ENSSSCG00000005589,ENSSSCG00000002383,ENSSSCG00000013375,ENSSSCG00000015871,ENSSSCG00000010224,ENSSSCG00000030165,ENSSSCG00000013028,ENSSSCG00000005385
module6	GO:0000977	6	18	1.34442e-07	0.000668582	RNA polymerase II regulatory region sequence-specific DNA binding	ENSSSCG00000017604,ENSSSCG00000014336,ENSSSCG00000013375,ENSSSCG00000010814,ENSSSCG00000015871,ENSSSCG00000005385
module6	GO:0043565	12	18	7.33319e-15	3.68566e-11	sequence-specific DNA binding	ENSSSCG00000005589,ENSSSCG00000008443,ENSSSCG00000017604,ENSSSCG00000014336,ENSSSCG00000013375,ENSSSCG00000010814,ENSSSCG00000015871,ENSSSCG00000016639,ENSSSCG00000030165,ENSSSCG00000002388,ENSSSCG00000013028,ENSSSCG00000005385
module6	GO:0006357	6	18	1.17241e-06	0.00579758	regulation of transcription by RNA polymerase II	ENSSSCG00000008443,ENSSSCG00000017604,ENSSSCG00000002383,ENSSSCG00000014336,ENSSSCG00000013375,ENSSSCG00000010224
module6	GO:0005634	15	18	6.09019e-09	3.04388e-05	nucleus	ENSSSCG00000005589,ENSSSCG00000009357,ENSSSCG00000008443,ENSSSCG00000017604,ENSSSCG00000002383,ENSSSCG00000014336,ENSSSCG00000013375,ENSSSCG00000010814,ENSSSCG00000015871,ENSSSCG00000010224,ENSSSCG00000016639,ENSSSCG00000030165,ENSSSCG00000002388,ENSSSCG00000013028,ENSSSCG00000005385
module16	GO:0006508	5	7	2.17701e-07	0.00108132	proteolysis	ENSSSCG00000000515,ENSSSCG00000010948,ENSSSCG00000004368,ENSSSCG00000023080,ENSSSCG00000038918
module13	GO:0005615	5	8	9.69113e-06	0.0475641	extracellular space	ENSSSCG00000015342,ENSSSCG00000006857,ENSSSCG00000001484,ENSSSCG00000001473,ENSSSCG00000009285
module7	GO:0005515	16	17	2.7811e-13	1.3975e-09	protein binding	ENSSSCG00000003157,ENSSSCG00000016542,ENSSSCG00000017372,ENSSSCG00000011717,ENSSSCG00000006917,ENSSSCG00000013044,ENSSSCG00000013513,ENSSSCG00000011436,ENSSSCG00000016957,ENSSSCG00000027877,ENSSSCG00000003449,ENSSSCG00000003784,ENSSSCG00000029977,ENSSSCG00000011216,ENSSSCG00000002779,ENSSSCG00000027641
module10	GO:0006811	6	10	6.34112e-09	3.16866e-05	ion transport	ENSSSCG00000003975,ENSSSCG00000013374,ENSSSCG00000004281,ENSSSCG00000024204,ENSSSCG00000003135,ENSSSCG00000017238
module9	GO:0055085	7	11	2.26411e-09	1.13341e-05	transmembrane transport	ENSSSCG00000009362,ENSSSCG00000016626,ENSSSCG00000021581,ENSSSCG00000014255,ENSSSCG00000015390,ENSSSCG00000002811,ENSSSCG00000015377
module9	GO:0006811	7	11	1.79039e-10	8.977e-07	ion transport	ENSSSCG00000000216,ENSSSCG00000009362,ENSSSCG00000016626,ENSSSCG00000021581,ENSSSCG00000014255,ENSSSCG00000016516,ENSSSCG00000002811
module4	GO:0051607	8	28	9.83841e-13	4.94085e-09	defense response to virus	ENSSSCG00000012076,ENSSSCG00000012077,ENSSSCG00000009720,ENSSSCG00000005152,ENSSSCG00000009881,ENSSSCG00000024867,ENSSSCG00000010452,ENSSSCG00000014565
module4	GO:0009615	6	28	6.13345e-11	3.07654e-07	response to virus	ENSSSCG00000012076,ENSSSCG00000012077,ENSSSCG00000009720,ENSSSCG00000024867,ENSSSCG00000010452,ENSSSCG00000017416
module11	GO:0005794	5	10	9.25096e-06	0.0454222	Golgi apparatus	ENSSSCG00000001702,ENSSSCG00000006871,ENSSSCG00000011195,ENSSSCG00000010012,ENSSSCG00000017502
module3	GO:0008083	6	42	1.157e-07	0.000575957	growth factor activity	ENSSSCG00000013038,ENSSSCG00000007541,ENSSSCG00000009134,ENSSSCG00000017488,ENSSSCG00000016047,ENSSSCG00000024960
module3	GO:0062023	6	42	6.05943e-08	0.000301699	collagen-containing extracellular matrix	ENSSSCG00000000712,ENSSSCG00000007391,ENSSSCG00000004012,ENSSSCG00000004789,ENSSSCG00000013393,ENSSSCG00000015249
module3	GO:0014068	5	42	1.59828e-07	0.000794664	positive regulation of phosphatidylinositol 3-kinase signaling	ENSSSCG00000009320,ENSSSCG00000006288,ENSSSCG00000007541,ENSSSCG00000017488,ENSSSCG00000024960
module3	GO:0005615	16	42	1.92041e-11	9.63854e-08	extracellular space	ENSSSCG00000003521,ENSSSCG00000007391,ENSSSCG00000006288,ENSSSCG00000010071,ENSSSCG00000013038,ENSSSCG00000007541,ENSSSCG00000007436,ENSSSCG00000004789,ENSSSCG00000017488,ENSSSCG00000006359,ENSSSCG00000012818,ENSSSCG00000008842,ENSSSCG00000016047,ENSSSCG00000013408,ENSSSCG00000015396,ENSSSCG00000024960
module3	GO:0030335	8	42	1.37149e-09	6.8684e-06	positive regulation of cell migration	ENSSSCG00000009320,ENSSSCG00000013041,ENSSSCG00000007541,ENSSSCG00000007436,ENSSSCG00000004789,ENSSSCG00000008842,ENSSSCG00000015396,ENSSSCG00000024960
module3	GO:0031012	7	42	1.32851e-07	0.000660802	extracellular matrix	ENSSSCG00000007391,ENSSSCG00000004012,ENSSSCG00000010071,ENSSSCG00000012026,ENSSSCG00000007436,ENSSSCG00000004789,ENSSSCG00000013393
module3	GO:0008201	5	42	1.70349e-06	0.00840841	heparin binding	ENSSSCG00000006288,ENSSSCG00000013038,ENSSSCG00000012026,ENSSSCG00000004789,ENSSSCG00000016047
module3	GO:0004222	5	42	2.59768e-06	0.0128117	metalloendopeptidase activity	ENSSSCG00000010071,ENSSSCG00000012026,ENSSSCG00000007436,ENSSSCG00000006359,ENSSSCG00000015249
module3	GO:0008237	5	42	5.68116e-06	0.0279456	metallopeptidase activity	ENSSSCG00000010071,ENSSSCG00000012026,ENSSSCG00000007436,ENSSSCG00000006359,ENSSSCG00000015249

## Sheet: 180d-network
Module1	ENSSSCG00000025651	ENSSSCG00000016687	ENSSSCG00000003569	ENSSSCG00000021161	ENSSSCG00000012132	ENSSSCG00000004322	ENSSSCG00000011194	ENSSSCG00000015864	ENSSSCG00000005983	ENSSSCG00000010522	ENSSSCG00000016082	ENSSSCG00000038732	ENSSSCG00000006105	ENSSSCG00000012164	ENSSSCG00000029805	ENSSSCG00000028327	ENSSSCG00000004139	ENSSSCG00000025353	ENSSSCG00000009334	ENSSSCG00000011325	ENSSSCG00000006556	ENSSSCG00000008540	ENSSSCG00000010639	ENSSSCG00000012773	ENSSSCG00000030225	ENSSSCG00000001762	ENSSSCG00000016925	ENSSSCG00000010570	ENSSSCG00000025768	ENSSSCG00000009914	ENSSSCG00000007650	ENSSSCG00000001725	ENSSSCG00000005699	ENSSSCG00000012179	ENSSSCG00000021205	ENSSSCG00000012769	ENSSSCG00000026430	ENSSSCG00000004545	ENSSSCG00000029264	ENSSSCG00000029304	ENSSSCG00000023296	ENSSSCG00000014083	ENSSSCG00000013411	ENSSSCG00000028777	ENSSSCG00000025610	ENSSSCG00000022202	ENSSSCG00000028278	ENSSSCG00000010330	ENSSSCG00000016646
Module2	ENSSSCG00000000045	ENSSSCG00000018086	ENSSSCG00000018094	ENSSSCG00000024313	ENSSSCG00000016127	ENSSSCG00000018075	ENSSSCG00000018065	ENSSSCG00000027085	ENSSSCG00000002907	ENSSSCG00000005646	ENSSSCG00000006358	ENSSSCG00000004499	ENSSSCG00000000576	ENSSSCG00000018087	ENSSSCG00000008195	ENSSSCG00000024550	ENSSSCG00000018080	ENSSSCG00000018091	ENSSSCG00000017544	ENSSSCG00000007173	ENSSSCG00000023903	ENSSSCG00000014289	ENSSSCG00000011356	ENSSSCG00000018069	ENSSSCG00000007845	ENSSSCG00000018092	ENSSSCG00000015973	ENSSSCG00000029034	ENSSSCG00000011766	ENSSSCG00000026153	ENSSSCG00000023807	ENSSSCG00000025751	ENSSSCG00000021041	ENSSSCG00000005467	ENSSSCG00000015790	ENSSSCG00000008404	ENSSSCG00000009572	ENSSSCG00000014128	ENSSSCG00000007507	ENSSSCG00000018081	ENSSSCG00000001852	ENSSSCG00000018078	ENSSSCG00000012202	ENSSSCG00000010537	ENSSSCG00000014838	ENSSSCG00000003776	ENSSSCG00000023643	ENSSSCG00000007064	ENSSSCG00000027525
Module3	ENSSSCG00000009972	ENSSSCG00000000712	ENSSSCG00000009320	ENSSSCG00000001394	ENSSSCG00000006140	ENSSSCG00000025176	ENSSSCG00000002443	ENSSSCG00000003521	ENSSSCG00000013041	ENSSSCG00000007391	ENSSSCG00000006288	ENSSSCG00000009202	ENSSSCG00000004012	ENSSSCG00000010071	ENSSSCG00000013038	ENSSSCG00000007541	ENSSSCG00000012026	ENSSSCG00000009134	ENSSSCG00000007436	ENSSSCG00000004789	ENSSSCG00000017488	ENSSSCG00000006359	ENSSSCG00000012818	ENSSSCG00000006474	ENSSSCG00000013393	ENSSSCG00000026302	ENSSSCG00000015249	ENSSSCG00000008842	ENSSSCG00000016047	ENSSSCG00000029449	ENSSSCG00000002863	ENSSSCG00000010607	ENSSSCG00000023584	ENSSSCG00000013408	ENSSSCG00000015027	ENSSSCG00000007488	ENSSSCG00000004713	ENSSSCG00000003079	ENSSSCG00000005086	ENSSSCG00000008446	ENSSSCG00000015396	ENSSSCG00000024960
Module4	ENSSSCG00000009240	ENSSSCG00000017886	ENSSSCG00000001912	ENSSSCG00000012076	ENSSSCG00000008648	ENSSSCG00000012077	ENSSSCG00000009720	ENSSSCG00000027709	ENSSSCG00000027372	ENSSSCG00000005152	ENSSSCG00000007508	ENSSSCG00000016263	ENSSSCG00000011874	ENSSSCG00000014670	ENSSSCG00000009881	ENSSSCG00000011876	ENSSSCG00000024867	ENSSSCG00000010452	ENSSSCG00000021712	ENSSSCG00000017416	ENSSSCG00000035297	ENSSSCG00000017754	ENSSSCG00000030548	ENSSSCG00000003763	ENSSSCG00000037532	ENSSSCG00000014565	ENSSSCG00000027660	ENSSSCG00000006729
Module5	ENSSSCG00000000148	ENSSSCG00000012576	ENSSSCG00000012841	ENSSSCG00000003150	ENSSSCG00000006940	ENSSSCG00000013113	ENSSSCG00000007978	ENSSSCG00000013551	ENSSSCG00000003088	ENSSSCG00000023891	ENSSSCG00000015395	ENSSSCG00000000856	ENSSSCG00000024024	ENSSSCG00000015048	ENSSSCG00000003833	ENSSSCG00000027266	ENSSSCG00000016871	ENSSSCG00000006503	ENSSSCG00000015828	ENSSSCG00000028460
Module6	ENSSSCG00000005589	ENSSSCG00000009357	ENSSSCG00000008443	ENSSSCG00000017604	ENSSSCG00000002383	ENSSSCG00000014336	ENSSSCG00000013375	ENSSSCG00000010814	ENSSSCG00000007082	ENSSSCG00000015871	ENSSSCG00000010224	ENSSSCG00000020906	ENSSSCG00000016639	ENSSSCG00000030165	ENSSSCG00000002388	ENSSSCG00000013028	ENSSSCG00000005385	ENSSSCG00000023395
Module7	ENSSSCG00000003157	ENSSSCG00000016542	ENSSSCG00000017372	ENSSSCG00000011717	ENSSSCG00000006917	ENSSSCG00000013044	ENSSSCG00000013513	ENSSSCG00000011436	ENSSSCG00000016957	ENSSSCG00000027877	ENSSSCG00000003449	ENSSSCG00000003784	ENSSSCG00000029977	ENSSSCG00000011216	ENSSSCG00000002779	ENSSSCG00000030544	ENSSSCG00000027641
Module8	ENSSSCG00000014257	ENSSSCG00000015784	ENSSSCG00000010554	ENSSSCG00000014272	ENSSSCG00000002313	ENSSSCG00000016199	ENSSSCG00000002349	ENSSSCG00000016420	ENSSSCG00000004094	ENSSSCG00000024681	ENSSSCG00000006168	ENSSSCG00000022364	ENSSSCG00000012172	ENSSSCG00000025527	ENSSSCG00000011198	ENSSSCG00000025901
Module9	ENSSSCG00000000216	ENSSSCG00000009362	ENSSSCG00000016626	ENSSSCG00000021581	ENSSSCG00000014255	ENSSSCG00000016516	ENSSSCG00000015390	ENSSSCG00000002811	ENSSSCG00000015377	ENSSSCG00000011077	ENSSSCG00000014599
Module10	ENSSSCG00000003975	ENSSSCG00000013374	ENSSSCG00000006873	ENSSSCG00000004281	ENSSSCG00000024204	ENSSSCG00000029837	ENSSSCG00000016793	ENSSSCG00000003135	ENSSSCG00000017238	ENSSSCG00000010926
Module11	ENSSSCG00000001702	ENSSSCG00000007992	ENSSSCG00000006871	ENSSSCG00000011195	ENSSSCG00000010012	ENSSSCG00000009966	ENSSSCG00000025186	ENSSSCG00000017502	ENSSSCG00000007161	ENSSSCG00000008985
Module12	ENSSSCG00000000234	ENSSSCG00000040956	ENSSSCG00000006968	ENSSSCG00000008838	ENSSSCG00000026754	ENSSSCG00000004075	ENSSSCG00000023550	ENSSSCG00000027183	ENSSSCG00000008787
Module13	ENSSSCG00000015342	ENSSSCG00000006857	ENSSSCG00000001484	ENSSSCG00000003514	ENSSSCG00000001473	ENSSSCG00000014805	ENSSSCG00000004629	ENSSSCG00000009285
Module14	ENSSSCG00000003812	ENSSSCG00000000577	ENSSSCG00000029558	ENSSSCG00000009074	ENSSSCG00000033100	ENSSSCG00000036331	ENSSSCG00000012000	ENSSSCG00000022390
Module15	ENSSSCG00000011102	ENSSSCG00000002716	ENSSSCG00000016459	ENSSSCG00000013233	ENSSSCG00000002915	ENSSSCG00000012975	ENSSSCG00000023837
Module16	ENSSSCG00000000515	ENSSSCG00000010948	ENSSSCG00000004368	ENSSSCG00000024476	ENSSSCG00000023080	ENSSSCG00000038918	ENSSSCG00000012960
Module17	ENSSSCG00000004919	ENSSSCG00000037499	ENSSSCG00000005981	ENSSSCG00000046892	ENSSSCG00000011500	ENSSSCG00000027777
Module18	ENSSSCG00000025133	ENSSSCG00000028674	ENSSSCG00000007797	ENSSSCG00000006381	ENSSSCG00000027665	ENSSSCG00000028567
Module19	ENSSSCG00000014725	ENSSSCG00000005212	ENSSSCG00000029990	ENSSSCG00000031053	ENSSSCG00000020934
Module20	ENSSSCG00000029541	ENSSSCG00000007926	ENSSSCG00000022868	ENSSSCG00000004911	ENSSSCG00000014060
Module21	ENSSSCG00000025652	ENSSSCG00000026068	ENSSSCG00000022445	ENSSSCG00000006935	ENSSSCG00000023498
Module22	ENSSSCG00000000456	ENSSSCG00000016260	ENSSSCG00000005222	ENSSSCG00000024018	ENSSSCG00000002032
Module23	ENSSSCG00000045769	ENSSSCG00000034598	ENSSSCG00000003368	ENSSSCG00000046222	ENSSSCG00000039615
Module24	ENSSSCG00000001550	ENSSSCG00000029709	ENSSSCG00000004308	ENSSSCG00000016579	ENSSSCG00000011208
Module25	ENSSSCG00000013735	ENSSSCG00000030182	ENSSSCG00000003155	ENSSSCG00000007526	ENSSSCG00000011167
Module26	ENSSSCG00000029507	ENSSSCG00000040088	ENSSSCG00000015570	ENSSSCG00000010007	ENSSSCG00000027826
Module27	ENSSSCG00000027568	ENSSSCG00000004744	ENSSSCG00000004434	ENSSSCG00000015901
Module28	ENSSSCG00000007710	ENSSSCG00000027428	ENSSSCG00000017801	ENSSSCG00000008664
Module29	ENSSSCG00000007281	ENSSSCG00000008586	ENSSSCG00000026498	ENSSSCG00000022099
Module30	ENSSSCG00000029570	ENSSSCG00000000795	ENSSSCG00000013433	ENSSSCG00000004966
Module31	ENSSSCG00000007497	ENSSSCG00000005472	ENSSSCG00000005424	ENSSSCG00000022337
Module32	ENSSSCG00000017551	ENSSSCG00000002962	ENSSSCG00000037228	ENSSSCG00000026417
Module33	ENSSSCG00000003729	ENSSSCG00000015656	ENSSSCG00000044952	ENSSSCG00000022968
Module34	ENSSSCG00000001455	ENSSSCG00000006734	ENSSSCG00000012071
Module35	ENSSSCG00000022289	ENSSSCG00000013278	ENSSSCG00000022060
Module36	ENSSSCG00000010348	ENSSSCG00000004469	ENSSSCG00000003149
Module37	ENSSSCG00000013354	ENSSSCG00000010144	ENSSSCG00000012006
Module38	ENSSSCG00000032053	ENSSSCG00000004584	ENSSSCG00000007801
Module39	ENSSSCG00000012347	ENSSSCG00000021067	ENSSSCG00000015638
Module40	ENSSSCG00000003929	ENSSSCG00000013733	ENSSSCG00000023090
Module41	ENSSSCG00000004191	ENSSSCG00000017297	ENSSSCG00000007170
Module42	ENSSSCG00000015320	ENSSSCG00000029096	ENSSSCG00000016784
Module43	ENSSSCG00000023320	ENSSSCG00000003894	ENSSSCG00000027013
Module44	ENSSSCG00000016563	ENSSSCG00000006875	ENSSSCG00000005220
Module45	ENSSSCG00000018015	ENSSSCG00000009845	ENSSSCG00000017897
Module46	ENSSSCG00000013102	ENSSSCG00000002815	ENSSSCG00000027325
Module47	ENSSSCG00000011278	ENSSSCG00000000531	ENSSSCG00000020895
Module48	ENSSSCG00000025842	ENSSSCG00000028166
Module49	ENSSSCG00000012174	ENSSSCG00000026686
Module50	ENSSSCG00000015362	ENSSSCG00000023776
Module51	ENSSSCG00000030113	ENSSSCG00000001723
Module52	ENSSSCG00000011000	ENSSSCG00000013784
Module53	ENSSSCG00000000997	ENSSSCG00000002697
Module54	ENSSSCG00000000649	ENSSSCG00000000657
Module55	ENSSSCG00000000854	ENSSSCG00000014598
Module56	ENSSSCG00000000906	ENSSSCG00000013360
Module57	ENSSSCG00000010142	ENSSSCG00000029073
Module58	ENSSSCG00000001057	ENSSSCG00000013550
Module59	ENSSSCG00000001549	ENSSSCG00000017177
Module60	ENSSSCG00000003081	ENSSSCG00000016674
Module61	ENSSSCG00000024938	ENSSSCG00000003777
Module62	ENSSSCG00000005474	ENSSSCG00000004057
Module63	ENSSSCG00000008645	ENSSSCG00000022706
Module64	ENSSSCG00000005604	ENSSSCG00000009927
Module65	ENSSSCG00000006116	ENSSSCG00000005128
Module66	ENSSSCG00000023328	ENSSSCG00000016686
Module67	ENSSSCG00000009904
Module68	ENSSSCG00000006153
Module69	ENSSSCG00000010429
Module70	ENSSSCG00000030565
Module71	ENSSSCG00000008607
Module72	ENSSSCG00000022739
Module73	ENSSSCG00000011600
Module74	ENSSSCG00000022925
Module75	ENSSSCG00000013378
Module76	ENSSSCG00000002279
Module77	ENSSSCG00000004659
Module78	ENSSSCG00000015340
Module79	ENSSSCG00000014933
Module80	ENSSSCG00000027198
Module81	ENSSSCG00000002351
Module82	ENSSSCG00000027629
Module83	ENSSSCG00000022797
Module84	ENSSSCG00000011755
Module85	ENSSSCG00000015673
Module86	ENSSSCG00000006932
Module87	ENSSSCG00000023333
Module88	ENSSSCG00000006391
Module89	ENSSSCG00000006463
Module90	ENSSSCG00000023215
Module91	ENSSSCG00000004644
Module92	ENSSSCG00000001025
Module93	ENSSSCG00000016721
Module94	ENSSSCG00000040735
Module95	ENSSSCG00000013100
Module96	ENSSSCG00000012679
Module97	ENSSSCG00000005594
Module98	ENSSSCG00000009115
Module99	ENSSSCG00000004218
Module100	ENSSSCG00000026894
Module101	ENSSSCG00000010826
Module102	ENSSSCG00000007849
Module103	ENSSSCG00000017909
Module104	ENSSSCG00000021862
Module105	ENSSSCG00000016448
Module106	ENSSSCG00000009151
Module107	ENSSSCG00000006472
Module108	ENSSSCG00000009862
Module109	ENSSSCG00000015401
Module110	ENSSSCG00000022655
Module111	ENSSSCG00000025106
Module112	ENSSSCG00000003799
Module113	ENSSSCG00000004452
Module114	ENSSSCG00000013352
Module115	ENSSSCG00000005781
Module116	ENSSSCG00000017884
[truncated: 40 more columns]
